# Supplementary material for: Tetra­ethyl­ammonium trichlorido(N,N′-di­methyl­formamide-κO)zinc
Source: Acta Crystallogr Sect E Struct Rep Online. 2013 May 31;69(Pt 6):m344. doi: 10.1107/S1600536813014323 (PMC3684902; doi:10.1107/S1600536813014323)
Supplement: Supplementary file 1 [file e-69-0m344-sup1.cif]

##############################################################################
#                                                                            #
# This CIF contains the data in a paper accepted for publication in          #
# Acta Crystallographica Section E. It conforms to the requirements of       #
# Notes for Authors for Acta Crystallographica Section E, and has been       #
# peer reviewed under the auspices of the IUCr Commission on Journals.       #
#                                                                            #
# Full details of the Crystallographic Information File format               #
# are given in the paper "The Crystallographic Information File (CIF):       #
# a New Standard Archive File for Crystallography" by S. R. Hall, F. H.      #
# Allen and I. D. Brown [Acta Cryst. (1991), A47, 655-685].                  #
#                                                                            #
# The current version of the core CIF dictionary is obtainable from          #
# ftp://ftp.iucr.org/pub/cif_core.dic.                                       #
#                                                                            #
# Software is freely available for graphical display of the structure(s)     #
# in this CIF. For information consult the CIF software page                 #
# http://www.iucr.org/resources/cif/software.                                #
#                                                                            #
# This file may be used for bona fide research purposes within the           #
# scientific community so long as proper attribution is given to the journal # 
# article from which it was obtained.                                        #
#                                                                            #
##############################################################################
data_I
_audit_creation_method     SHELXL-97
_chemical_name_systematic
;
Tetraethylammonium
trichlorido(<i>N</i>,<i>N</i>'-dimethylformamide-\k<i>O</i>)zinc
;
_chemical_name_common     ?
_chemical_formula_moiety     'C8 H20 N +, C3 H7 Cl3 N O Zn -'
_chemical_formula_sum     'C11 H27 Cl3 N2 O Zn'
_chemical_formula_iupac     '(C8 H20 N) [Zn Cl3 (C3 H7 N O)]'
_chemical_formula_weight     375.07
_chemical_melting_point     ?
_symmetry_cell_setting     monoclinic
_symmetry_space_group_name_H-M     'P 21/c'
_symmetry_space_group_name_Hall     '-P 2ybc'
loop_
    _symmetry_equiv_pos_as_xyz
    'x, y, z'
    '-x, y+1/2, -z+1/2'
    '-x, -y, -z'
    'x, -y-1/2, z-1/2'
_cell_length_a     12.3250(18)
_cell_length_b     8.8409(13)
_cell_length_c     16.721(2)
_cell_angle_alpha     90.00
_cell_angle_beta     98.558(2)
_cell_angle_gamma     90.00
_cell_volume     1801.7(5)
_cell_formula_units_Z     4
_cell_measurement_reflns_used     4191
_cell_measurement_theta_min     2.46
_cell_measurement_theta_max     27.11
_cell_measurement_temperature     296(2)
_exptl_crystal_description     'block'
_exptl_crystal_colour     'colourless'
_exptl_crystal_size_max     0.29
_exptl_crystal_size_mid     0.20
_exptl_crystal_size_min     0.16
_exptl_crystal_density_diffrn     1.383
_exptl_crystal_density_meas     ?
_exptl_crystal_density_method     'not measured'
_exptl_crystal_F_000     784
_exptl_absorpt_coefficient_mu     1.800
_exptl_absorpt_correction_type     multi-scan
_exptl_absorpt_process_details     '(SADABS; Sheldrick, 1997)'
_exptl_absorpt_correction_T_min     0.6233
_exptl_absorpt_correction_T_max     0.7616
_exptl_special_details
;
;
_diffrn_ambient_temperature     296(2)
_diffrn_radiation_type     MoK\a
_diffrn_radiation_wavelength     0.71073
_diffrn_radiation_source     'fine-focus sealed tube'
_diffrn_radiation_monochromator     graphite
_diffrn_measurement_device_type     'Bruker APEXII CCD area-detector'
_diffrn_measurement_method     'phi and omega scans'
_diffrn_detector_area_resol_mean     ?
_diffrn_reflns_number     10673
_diffrn_reflns_av_R_equivalents     0.0235
_diffrn_reflns_av_sigmaI/netI     0.0282
_diffrn_reflns_theta_min     2.76
_diffrn_reflns_theta_max     27.45
_diffrn_reflns_theta_full     27.45
_diffrn_measured_fraction_theta_max     0.983
_diffrn_measured_fraction_theta_full     0.983
_diffrn_reflns_limit_h_min     -15
_diffrn_reflns_limit_h_max     15
_diffrn_reflns_limit_k_min     -6
_diffrn_reflns_limit_k_max     11
_diffrn_reflns_limit_l_min     -21
_diffrn_reflns_limit_l_max     18
_diffrn_standards_number     ?
_diffrn_standards_interval_count     ?
_diffrn_standards_interval_time     ?
_diffrn_standards_decay_%     ?
_refine_special_details
;
 Refinement of F^2^ against ALL reflections.  The weighted R-factor wR and
 goodness of fit S are based on F^2^, conventional R-factors R are based
 on F, with F set to zero for negative F^2^. The threshold expression of
 F^2^ > 2sigma(F^2^) is used only for calculating R-factors(gt) etc. and is
 not relevant to the choice of reflections for refinement.  R-factors based
 on F^2^ are statistically about twice as large as those based on F, and R-
 factors based on ALL data will be even larger.
;
_reflns_number_total     4047
_reflns_number_gt     3310
_reflns_threshold_expression     I>2sigma(I)
_refine_ls_structure_factor_coef     Fsqd
_refine_ls_matrix_type     full
_refine_ls_R_factor_all     0.0405
_refine_ls_R_factor_gt     0.0305
_refine_ls_wR_factor_gt     0.0732
_refine_ls_wR_factor_ref     0.0781
_refine_ls_goodness_of_fit_ref     1.036
_refine_ls_restrained_S_all     1.036
_refine_ls_number_reflns     4047
_refine_ls_number_parameters     169
_refine_ls_number_restraints     0
_refine_ls_hydrogen_treatment     constr
_refine_ls_weighting_scheme     calc
_refine_ls_weighting_details
         'calc w=1/[\s^2^(Fo^2^)+(0.0411P)^2^+0.2235P] where P=(Fo^2^+2Fc^2^)/3'
_atom_sites_solution_hydrogens     geom
_atom_sites_solution_primary     direct
_atom_sites_solution_secondary     difmap
_refine_ls_shift/su_max     0.001
_refine_ls_shift/su_mean     0.000
_refine_diff_density_max     0.455
_refine_diff_density_min     -0.532
_refine_ls_extinction_method     none
_refine_ls_extinction_coef     ?
loop_
    _atom_type_symbol
    _atom_type_description
    _atom_type_scat_dispersion_real
    _atom_type_scat_dispersion_imag
    _atom_type_scat_source
    'C' 'C' 0.0033 0.0016
                         'International Tables Vol C Tables 4.2.6.8 and 6.1.1.4'
    'H' 'H' 0.0000 0.0000
                         'International Tables Vol C Tables 4.2.6.8 and 6.1.1.4'
    'N' 'N' 0.0061 0.0033
                         'International Tables Vol C Tables 4.2.6.8 and 6.1.1.4'
    'O' 'O' 0.0106 0.0060
                         'International Tables Vol C Tables 4.2.6.8 and 6.1.1.4'
    'Zn' 'Zn' 0.2839 1.4301
                         'International Tables Vol C Tables 4.2.6.8 and 6.1.1.4'
    'Cl' 'Cl' 0.1484 0.1585
                         'International Tables Vol C Tables 4.2.6.8 and 6.1.1.4'
_computing_data_collection     'APEX2 (Bruker, 2005)'
_computing_cell_refinement     'SAINT (Bruker, 2005)'
_computing_data_reduction     'SAINT (Bruker, 2005)'
_computing_structure_solution     'SHELXS97 (Sheldrick, 2008)'
_computing_structure_refinement     'SHELXL97 (Sheldrick, 2008)'
_computing_molecular_graphics     'SHELXTL (Sheldrick, 2008)'
_computing_publication_material     'SHELXTL (Sheldrick, 2008)'
loop_
    _atom_site_type_symbol
    _atom_site_label
    _atom_site_fract_x
    _atom_site_fract_y
    _atom_site_fract_z
    _atom_site_U_iso_or_equiv
    _atom_site_adp_type
    _atom_site_calc_flag
    _atom_site_refinement_flags
    _atom_site_occupancy
    _atom_site_symmetry_multiplicity
    _atom_site_disorder_assembly
    _atom_site_disorder_group
    Zn Zn1 0.768184(17) 0.26604(3) 0.138235(13) 0.04102(9) Uani d . 1 1 . .
    Cl Cl1 0.86974(6) 0.22428(7) 0.03995(4) 0.06676(17) Uani d . 1 1 . .
    Cl Cl2 0.66678(4) 0.47639(6) 0.12929(3) 0.05385(14) Uani d . 1 1 . .
    Cl Cl3 0.68562(4) 0.05121(6) 0.17003(3) 0.05772(15) Uani d . 1 1 . .
    O O1 0.88052(12) 0.30791(17) 0.23893(8) 0.0539(4) Uani d . 1 1 . .
    N N1 0.99317(13) 0.22084(17) 0.34825(9) 0.0408(3) Uani d . 1 1 . .
    N N2 0.67697(12) 0.71220(18) 0.39112(9) 0.0373(3) Uani d . 1 1 . .
    C C1 0.91867(15) 0.2034(2) 0.28445(11) 0.0426(4) Uani d . 1 1 . .
    H H1 0.8924 0.1062 0.2723 0.051 Uiso calc R 1 1 . .
    C C2 1.03514(19) 0.0923(3) 0.39750(14) 0.0609(6) Uani d . 1 1 . .
    H H2A 0.9998 0.0016 0.3755 0.091 Uiso calc R 1 1 . .
    H H2B 1.0205 0.1065 0.4518 0.091 Uiso calc R 1 1 . .
    H H2C 1.1129 0.0840 0.3978 0.091 Uiso calc R 1 1 . .
    C C3 1.03536(19) 0.3696(3) 0.37379(14) 0.0603(6) Uani d . 1 1 . .
    H H3A 0.9978 0.4453 0.3389 0.091 Uiso calc R 1 1 . .
    H H3B 1.1125 0.3738 0.3708 0.091 Uiso calc R 1 1 . .
    H H3C 1.0236 0.3879 0.4284 0.091 Uiso calc R 1 1 . .
    C C4 0.61949(17) 0.5862(2) 0.33990(13) 0.0513(5) Uani d . 1 1 . .
    H H4A 0.5418 0.5912 0.3436 0.062 Uiso calc R 1 1 . .
    H H4B 0.6277 0.6048 0.2839 0.062 Uiso calc R 1 1 . .
    C C5 0.6591(2) 0.4277(3) 0.36167(19) 0.0823(8) Uani d . 1 1 . .
    H H5A 0.7345 0.4182 0.3540 0.123 Uiso calc R 1 1 . .
    H H5B 0.6153 0.3563 0.3276 0.123 Uiso calc R 1 1 . .
    H H5C 0.6527 0.4077 0.4172 0.123 Uiso calc R 1 1 . .
    C C6 0.79920(17) 0.7070(3) 0.38967(14) 0.0565(5) Uani d . 1 1 . .
    H H6A 0.8276 0.6129 0.4143 0.068 Uiso calc R 1 1 . .
    H H6B 0.8333 0.7891 0.4228 0.068 Uiso calc R 1 1 . .
    C C7 0.8331(2) 0.7187(3) 0.30666(16) 0.0644(6) Uani d . 1 1 . .
    H H7A 0.8058 0.6327 0.2748 0.097 Uiso calc R 1 1 . .
    H H7B 0.9117 0.7213 0.3118 0.097 Uiso calc R 1 1 . .
    H H7C 0.8034 0.8096 0.2807 0.097 Uiso calc R 1 1 . .
    C C8 0.62689(19) 0.8583(2) 0.35567(13) 0.0553(5) Uani d . 1 1 . .
    H H8A 0.6373 0.8635 0.2994 0.066 Uiso calc R 1 1 . .
    H H8B 0.5485 0.8551 0.3570 0.066 Uiso calc R 1 1 . .
    C C9 0.6723(3) 1.0009(3) 0.39742(17) 0.0973(11) Uani d . 1 1 . .
    H H9A 0.6589 1.0001 0.4525 0.146 Uiso calc R 1 1 . .
    H H9B 0.6370 1.0872 0.3700 0.146 Uiso calc R 1 1 . .
    H H9C 0.7498 1.0062 0.3963 0.146 Uiso calc R 1 1 . .
    C C10 0.66162(17) 0.6958(3) 0.47938(11) 0.0500(5) Uani d . 1 1 . .
    H H10A 0.6899 0.5979 0.4986 0.060 Uiso calc R 1 1 . .
    H H10B 0.7057 0.7723 0.5106 0.060 Uiso calc R 1 1 . .
    C C11 0.54520(19) 0.7095(3) 0.49624(13) 0.0574(6) Uani d . 1 1 . .
    H H11A 0.5174 0.8083 0.4807 0.086 Uiso calc R 1 1 . .
    H H11B 0.5436 0.6946 0.5529 0.086 Uiso calc R 1 1 . .
    H H11C 0.5004 0.6343 0.4658 0.086 Uiso calc R 1 1 . .
loop_
    _atom_site_aniso_label
    _atom_site_aniso_U_11
    _atom_site_aniso_U_22
    _atom_site_aniso_U_33
    _atom_site_aniso_U_12
    _atom_site_aniso_U_13
    _atom_site_aniso_U_23
    Zn1 0.03799(13) 0.04580(15) 0.03841(13) -0.00102(9) 0.00288(9) 0.00403(9)
    Cl1 0.0766(4) 0.0652(4) 0.0659(4) 0.0039(3) 0.0349(3) -0.0006(3)
    Cl2 0.0537(3) 0.0524(3) 0.0547(3) 0.0098(2) 0.0054(2) 0.0019(2)
    Cl3 0.0477(3) 0.0563(3) 0.0674(3) -0.0095(2) 0.0027(2) 0.0181(3)
    O1 0.0539(8) 0.0539(9) 0.0486(8) -0.0036(7) -0.0099(6) 0.0072(7)
    N1 0.0372(8) 0.0447(9) 0.0398(8) 0.0018(7) 0.0037(6) 0.0020(7)
    N2 0.0352(8) 0.0417(8) 0.0350(7) -0.0015(6) 0.0050(6) 0.0012(6)
    C1 0.0365(10) 0.0467(11) 0.0443(10) -0.0015(8) 0.0047(8) -0.0015(8)
    C2 0.0649(14) 0.0563(13) 0.0574(13) 0.0154(11) -0.0050(10) 0.0062(11)
    C3 0.0624(13) 0.0561(13) 0.0572(13) -0.0133(11) -0.0087(10) 0.0020(10)
    C4 0.0497(11) 0.0536(12) 0.0513(11) -0.0106(10) 0.0103(9) -0.0124(10)
    C5 0.105(2) 0.0462(14) 0.103(2) -0.0076(14) 0.0391(17) -0.0047(14)
    C6 0.0352(10) 0.0756(15) 0.0582(13) -0.0051(10) 0.0055(9) -0.0006(11)
    C7 0.0483(13) 0.0777(17) 0.0728(16) -0.0048(11) 0.0274(11) -0.0004(12)
    C8 0.0700(14) 0.0486(12) 0.0504(11) 0.0135(11) 0.0190(10) 0.0112(10)
    C9 0.170(3) 0.0429(14) 0.089(2) -0.0056(17) 0.055(2) -0.0052(13)
    C10 0.0515(12) 0.0628(13) 0.0356(10) -0.0011(10) 0.0056(8) 0.0050(9)
    C11 0.0590(13) 0.0689(15) 0.0474(12) -0.0043(11) 0.0184(10) 0.0022(10)
_geom_special_details
;
 All esds (except the esd in the dihedral angle between two l.s. planes)
 are estimated using the full covariance matrix.  The cell esds are taken
 into account individually in the estimation of esds in distances, angles
 and torsion angles; correlations between esds in cell parameters are only
 used when they are defined by crystal symmetry.  An approximate (isotropic)
 treatment of cell esds is used for estimating esds involving l.s. planes.
;
loop_
    _geom_bond_atom_site_label_1
    _geom_bond_atom_site_label_2
    _geom_bond_site_symmetry_2
    _geom_bond_distance
    _geom_bond_publ_flag
    Zn1 O1 . 2.0482(14) ?
    Zn1 Cl2 . 2.2332(6) ?
    Zn1 Cl1 . 2.2397(6) ?
    Zn1 Cl3 . 2.2552(6) ?
    O1 C1 . 1.244(2) ?
    N1 C1 . 1.309(2) ?
    N1 C2 . 1.452(3) ?
    N1 C3 . 1.455(3) ?
    N2 C6 . 1.511(2) ?
    N2 C8 . 1.514(2) ?
    N2 C4 . 1.515(2) ?
    N2 C10 . 1.523(2) ?
    C1 H1 . 0.9300 ?
    C2 H2A . 0.9600 ?
    C2 H2B . 0.9600 ?
    C2 H2C . 0.9600 ?
    C3 H3A . 0.9600 ?
    C3 H3B . 0.9600 ?
    C3 H3C . 0.9600 ?
    C4 C5 . 1.511(3) ?
    C4 H4A . 0.9700 ?
    C4 H4B . 0.9700 ?
    C5 H5A . 0.9600 ?
    C5 H5B . 0.9600 ?
    C5 H5C . 0.9600 ?
    C6 C7 . 1.512(3) ?
    C6 H6A . 0.9700 ?
    C6 H6B . 0.9700 ?
    C7 H7A . 0.9600 ?
    C7 H7B . 0.9600 ?
    C7 H7C . 0.9600 ?
    C8 C9 . 1.508(3) ?
    C8 H8A . 0.9700 ?
    C8 H8B . 0.9700 ?
    C9 H9A . 0.9600 ?
    C9 H9B . 0.9600 ?
    C9 H9C . 0.9600 ?
    C10 C11 . 1.508(3) ?
    C10 H10A . 0.9700 ?
    C10 H10B . 0.9700 ?
    C11 H11A . 0.9600 ?
    C11 H11B . 0.9600 ?
    C11 H11C . 0.9600 ?
loop_
    _geom_angle_atom_site_label_1
    _geom_angle_atom_site_label_2
    _geom_angle_atom_site_label_3
    _geom_angle_site_symmetry_1
    _geom_angle_site_symmetry_3
    _geom_angle
    _geom_angle_publ_flag
    O1 Zn1 Cl2 . . 101.98(5) ?
    O1 Zn1 Cl1 . . 104.46(5) ?
    Cl2 Zn1 Cl1 . . 117.16(2) ?
    O1 Zn1 Cl3 . . 103.41(4) ?
    Cl2 Zn1 Cl3 . . 116.71(2) ?
    Cl1 Zn1 Cl3 . . 110.80(2) ?
    C1 O1 Zn1 . . 121.10(14) ?
    C1 N1 C2 . . 121.17(17) ?
    C1 N1 C3 . . 121.48(17) ?
    C2 N1 C3 . . 117.33(17) ?
    C6 N2 C8 . . 111.66(15) ?
    C6 N2 C4 . . 110.61(15) ?
    C8 N2 C4 . . 106.07(16) ?
    C6 N2 C10 . . 106.30(14) ?
    C8 N2 C10 . . 111.01(15) ?
    C4 N2 C10 . . 111.27(15) ?
    O1 C1 N1 . . 124.53(19) ?
    O1 C1 H1 . . 117.7 ?
    N1 C1 H1 . . 117.7 ?
    N1 C2 H2A . . 109.5 ?
    N1 C2 H2B . . 109.5 ?
    H2A C2 H2B . . 109.5 ?
    N1 C2 H2C . . 109.5 ?
    H2A C2 H2C . . 109.5 ?
    H2B C2 H2C . . 109.5 ?
    N1 C3 H3A . . 109.5 ?
    N1 C3 H3B . . 109.5 ?
    H3A C3 H3B . . 109.5 ?
    N1 C3 H3C . . 109.5 ?
    H3A C3 H3C . . 109.5 ?
    H3B C3 H3C . . 109.5 ?
    C5 C4 N2 . . 116.02(19) ?
    C5 C4 H4A . . 108.3 ?
    N2 C4 H4A . . 108.3 ?
    C5 C4 H4B . . 108.3 ?
    N2 C4 H4B . . 108.3 ?
    H4A C4 H4B . . 107.4 ?
    C4 C5 H5A . . 109.5 ?
    C4 C5 H5B . . 109.5 ?
    H5A C5 H5B . . 109.5 ?
    C4 C5 H5C . . 109.5 ?
    H5A C5 H5C . . 109.5 ?
    H5B C5 H5C . . 109.5 ?
    N2 C6 C7 . . 115.17(19) ?
    N2 C6 H6A . . 108.5 ?
    C7 C6 H6A . . 108.5 ?
    N2 C6 H6B . . 108.5 ?
    C7 C6 H6B . . 108.5 ?
    H6A C6 H6B . . 107.5 ?
    C6 C7 H7A . . 109.5 ?
    C6 C7 H7B . . 109.5 ?
    H7A C7 H7B . . 109.5 ?
    C6 C7 H7C . . 109.5 ?
    H7A C7 H7C . . 109.5 ?
    H7B C7 H7C . . 109.5 ?
    C9 C8 N2 . . 115.5(2) ?
    C9 C8 H8A . . 108.4 ?
    N2 C8 H8A . . 108.4 ?
    C9 C8 H8B . . 108.4 ?
    N2 C8 H8B . . 108.4 ?
    H8A C8 H8B . . 107.5 ?
    C8 C9 H9A . . 109.5 ?
    C8 C9 H9B . . 109.5 ?
    H9A C9 H9B . . 109.5 ?
    C8 C9 H9C . . 109.5 ?
    H9A C9 H9C . . 109.5 ?
    H9B C9 H9C . . 109.5 ?
    C11 C10 N2 . . 115.63(17) ?
    C11 C10 H10A . . 108.4 ?
    N2 C10 H10A . . 108.4 ?
    C11 C10 H10B . . 108.4 ?
    N2 C10 H10B . . 108.4 ?
    H10A C10 H10B . . 107.4 ?
    C10 C11 H11A . . 109.5 ?
    C10 C11 H11B . . 109.5 ?
    H11A C11 H11B . . 109.5 ?
    C10 C11 H11C . . 109.5 ?
    H11A C11 H11C . . 109.5 ?
    H11B C11 H11C . . 109.5 ?
data_global
_journal_date_recd_electronic     2013-05-08
_journal_date_accepted     2013-05-23
_journal_name_full     'Acta Crystallographica, Section E'
_journal_year     2013
_journal_volume     69
_journal_issue      6
_journal_page_first     m344
_journal_page_last     m344
_journal_paper_category     QM
_journal_paper_doi     10.1107/S1600536813014323
_journal_coeditor_code     DS2232
_publ_contact_author_name     'Prof. Qian-Feng Zhang'
_publ_contact_author_address
;
nstitute of Molecular Engineering and Applied Chemistry
Anhui University of Technology
Ma'anshan, Anhui 243002,
People's Republic of China
;
_publ_contact_author_email     'zhangqf@ahut.edu.cn'
_publ_contact_author_fax     '86 555 2312041'
_publ_contact_author_phone     '86 555 2311059'
_publ_section_title
;
Tetraethylammonium
trichlorido(<i>N</i>,<i>N</i>'-dimethylformamide-\k<i>O</i>)zinc
;
loop_
    _publ_author_name
    _publ_author_address
    'Guo-Ping Chao'
; Department of Applied Chemistry,
  School of Petrochemical Engineering,
  Changzhou University, Jiangsu 213164,
  People's Republic of China
;
    'Hua-Tian Shi'
; Institute of Molecular Engineering and Applied Chemistry
  Anhui University of Technology
  Ma'anshan, Anhui 243002,
  People's Republic of China
;
    'Qun Chen'
; Department of Applied Chemistry,
  School of Petrochemical Engineering,
  Changzhou University, Jiangsu 213164,
  People's Republic of China
;
    'Qian-Feng Zhang'
; Institute of Molecular Engineering and Applied Chemistry
  Anhui University of Technology
  Ma'anshan, Anhui 243002,
  People's Republic of China
  Department of Applied Chemistry,
  School of Petrochemical Engineering,
  Changzhou University, Jiangsu 213164,
  People's Republic of China
;
_publ_section_synopsis     .
