# Supplementary material for: Tetra­ethyl­ammonium trichlorido(N,N′-di­methyl­formamide-κO)zinc
Source: Acta Crystallogr Sect E Struct Rep Online. 2013 May 31;69(Pt 6):m344. doi: 10.1107/S1600536813014323 (PMC3684902; doi:10.1107/S1600536813014323)
Supplement: Supplementary file 2 [file e-69-0m344-Isup2.hkl]

# 
# h,k,l, Fc-squared, Fo-squared, sigma(Fo-squared) and status flag 
# 
data_I
_shelx_title ' p21c in P2(1)/c' 
_shelx_refln_list_code          4 
_shelx_F_calc_maximum      266.18 
_exptl_crystal_F_000       784.00 
_reflns_d_resolution_high  0.7709 
 
loop_ 
 _symmetry_equiv_pos_as_xyz 
 'x, y, z' 
 '-x, y+1/2, -z+1/2' 
 '-x, -y, -z' 
 'x, -y-1/2, z-1/2' 
 
_cell_length_a    12.3250 
_cell_length_b     8.8409 
_cell_length_c    16.7210 
_cell_angle_alpha  90.000 
_cell_angle_beta   98.558 
_cell_angle_gamma  90.000 
 
_shelx_F_squared_multiplier     1.000 
 
loop_ 
 _refln_index_h 
 _refln_index_k 
 _refln_index_l 
 _refln_F_squared_calc 
 _refln_F_squared_meas 
 _refln_F_squared_sigma 
 _refln_observed_status 
   2   0   0    24830.24    20273.75    360.14 o 
   3   0   0    14344.14    13792.81    182.76 o 
   4   0   0      818.21      921.44     18.66 o 
   6   0   0     3786.33     4114.18     58.08 o 
   7   0   0     1881.18     1973.47     37.59 o 
   8   0   0      345.90      325.39     16.14 o 
   9   0   0     9517.25     9921.52    136.00 o 
  10   0   0      256.77      257.85     12.14 o 
  11   0   0     3168.89     3155.61     62.45 o 
  12   0   0      127.31      136.19     10.31 o 
  13   0   0      797.65      783.18     34.25 o 
   1   1   0     8965.62     9106.80    145.64 o 
   2   1   0    14728.74    13484.54    387.28 o 
   3   1   0     4279.55     4327.92     51.43 o 
   4   1   0        7.61        7.64      1.36 o 
   5   1   0     1523.77     1521.49     16.44 o 
   6   1   0      160.52      197.99      5.85 o 
   7   1   0     8612.45     8899.83     85.74 o 
   8   1   0     2057.36     2089.89     23.18 o 
   9   1   0      984.53     1035.33     13.63 o 
  10   1   0     3163.43     3339.89     39.97 o 
  11   1   0       51.51       45.12      4.26 o 
  12   1   0     1031.96     1107.68     22.37 o 
  13   1   0        0.27       -4.07      5.79 o 
   0   2   0    23197.53    18339.50    399.99 o 
   1   2   0    16201.79    15386.50    389.11 o 
   2   2   0     1137.41     1046.63     19.32 o 
   3   2   0    32423.28    29454.12    468.89 o 
   4   2   0     3097.41     3094.80     52.82 o 
   5   2   0     3777.99     3902.31     41.83 o 
   6   2   0     6574.19     6248.53     60.69 o 
   7   2   0      270.00      269.71      5.39 o 
   8   2   0     4610.48     4583.07     51.98 o 
   9   2   0     1307.23     1400.13     19.74 o 
  10   2   0      208.52      244.32     13.16 o 
  11   2   0      260.87      271.98     11.22 o 
  12   2   0       22.14       24.47      9.45 o 
  13   2   0      411.08      434.79     12.22 o 
   1   3   0     1820.91     1721.00     28.32 o 
   2   3   0    15741.51    16245.28    260.21 o 
   3   3   0       28.90       22.55      2.97 o 
   4   3   0     3725.50     3811.41     64.86 o 
   5   3   0     6854.94     6870.76    113.76 o 
   6   3   0     2396.11     2446.22     44.59 o 
   7   3   0     8729.93     8724.62    144.49 o 
   8   3   0       64.67       57.18      4.81 o 
   9   3   0     2746.37     2832.76     44.19 o 
  10   3   0      529.81      549.52     14.18 o 
  11   3   0       60.14       61.56      6.19 o 
  12   3   0      243.35      257.42     10.87 o 
  13   3   0       98.78      104.80      9.94 o 
  14   3   0      326.03      379.10     21.56 o 
   0   4   0    21676.31    20213.91    322.83 o 
   1   4   0      158.57      192.15      7.04 o 
   2   4   0    11827.32    11584.82    150.10 o 
   3   4   0      174.89      206.54      7.52 o 
   4   4   0     1052.74     1076.88     22.47 o 
   5   4   0      108.01       86.00     10.10 o 
   6   4   0        7.05        7.75      3.72 o 
   7   4   0      307.71      329.14     22.33 o 
   8   4   0      153.30      170.64      9.18 o 
   9   4   0     3486.12     3496.90     53.42 o 
  10   4   0       79.35       67.54      6.22 o 
  11   4   0     1005.91     1003.49     21.86 o 
  12   4   0      218.87      195.99      9.89 o 
  13   4   0      382.00      389.35     21.19 o 
  14   4   0        0.05       -2.12      9.79 o 
   1   5   0    12695.68    12746.22    145.58 o 
   2   5   0      249.75      233.01      5.97 o 
   3   5   0     1592.39     1451.64     28.81 o 
   4   5   0      505.42      532.93     14.28 o 
   5   5   0       51.72       62.65      5.59 o 
   6   5   0      201.38      190.79      9.95 o 
   7   5   0       27.07       24.92      5.37 o 
   8   5   0     1145.99     1122.62     26.29 o 
   9   5   0      169.24      168.76      9.92 o 
  10   5   0     1650.96     1617.84     29.81 o 
  11   5   0       52.40       53.18      6.92 o 
  12   5   0      518.78      522.66     21.77 o 
  13   5   0       24.97       40.89      8.71 o 
  14   5   0      105.30      111.51     15.23 o 
   0   6   0     2783.82     2859.64     50.63 o 
   1   6   0      372.62      392.54      7.86 o 
   2   6   0      983.67      969.72     27.15 o 
   3   6   0      332.78      311.26     10.83 o 
   4   6   0     1133.72     1102.31     24.62 o 
   5   6   0      647.49      580.02     16.55 o 
   6   6   0      500.07      499.56     15.59 o 
   7   6   0      127.51      116.60      8.44 o 
   8   6   0      505.26      448.60     15.58 o 
   9   6   0      267.14      274.77     15.91 o 
  10   6   0       28.27       25.56      7.07 o 
  11   6   0      231.86      227.48     10.79 o 
  12   6   0        0.91        6.04      6.69 o 
  13   6   0      186.41      225.05     14.55 o 
   1   7   0       32.11       44.96      5.63 o 
   2   7   0      670.63      659.49     14.52 o 
   3   7   0      824.59      798.93     24.10 o 
   4   7   0     1486.40     1439.52     46.97 o 
   5   7   0      902.47      838.14     21.59 o 
   6   7   0      212.14      196.55     10.69 o 
   7   7   0      839.66      835.17     22.72 o 
   8   7   0      104.94       94.40      8.69 o 
   9   7   0      155.26      129.57     10.30 o 
  10   7   0       34.20       27.88      7.44 o 
  11   7   0        6.27       -5.23      5.74 o 
  12   7   0       43.27       50.01      7.88 o 
   0   8   0      138.46      117.01     12.70 o 
   1   8   0       41.27       44.00      4.92 o 
   2   8   0      200.63      181.37     10.79 o 
   3   8   0       92.71       89.64      7.15 o 
   4   8   0      433.59      415.07     15.34 o 
   5   8   0      311.03      302.19     35.81 o 
   6   8   0      226.49      214.38     11.73 o 
   7   8   0       89.11      102.73      9.08 o 
   8   8   0      173.51      184.63     11.55 o 
   9   8   0       27.72       10.48      7.17 o 
  10   8   0       45.22       42.71      8.80 o 
  11   8   0       52.11       48.10      9.78 o 
   1   9   0      607.34      588.32     20.39 o 
   2   9   0      126.31      136.18     12.49 o 
   3   9   0      302.30      309.77     11.33 o 
   4   9   0        0.37       -2.55      4.94 o 
   5   9   0        5.94       -1.49      4.90 o 
   6   9   0       31.38       18.17      6.74 o 
   7   9   0       16.33        4.32      6.75 o 
   8   9   0      114.27       92.83     14.69 o 
   9   9   0        4.34        9.65      7.75 o 
   0  10   0        8.74       16.27     10.73 o 
   1  10   0       14.37       18.73      7.83 o 
   2  10   0      141.27      133.09     13.32 o 
   3  10   0        0.07       -3.52      7.16 o 
   4  10   0       68.69       65.05      7.39 o 
   5  10   0       13.88        9.55      7.40 o 
   6  10   0       16.75       14.58      6.22 o 
   7  10   0       15.81       13.78      6.81 o 
   1  11   0       17.09       16.48      8.59 o 
   2  11   0        0.17        7.62      8.43 o 
   3  11   0       56.87       70.94     10.88 o 
   4  11   0       16.60        5.17      8.58 o 
 -14   1   1       81.76       87.52     13.58 o 
 -13   1   1       40.99       30.00      7.80 o 
 -12   1   1        0.61       -3.17      3.24 o 
 -11   1   1      132.99      133.22      5.79 o 
 -10   1   1      154.76      148.26      6.15 o 
  -9   1   1       97.65      112.15      4.13 o 
  -8   1   1      508.15      515.38      8.26 o 
  -7   1   1       44.14       42.55      2.52 o 
  -6   1   1      517.24      507.35      7.98 o 
  -5   1   1      631.55      639.61      8.14 o 
  -4   1   1      609.32      647.24      8.39 o 
  -3   1   1      166.19      194.21      2.86 o 
  -2   1   1       14.99       13.16      3.87 o 
  -1   1   1      183.20      187.88      3.66 o 
   1   1   1      538.30      531.24     14.46 o 
   2   1   1       22.87       20.31      2.04 o 
   3   1   1     1172.43     1281.56     15.00 o 
   4   1   1      269.94      280.63      4.27 o 
   5   1   1       48.90       56.57      2.80 o 
   6   1   1      559.02      549.53      7.76 o 
   7   1   1      593.23      557.81      8.29 o 
   8   1   1       80.30       72.13      3.25 o 
   9   1   1      699.38      724.18     12.27 o 
  10   1   1       45.47       46.82      4.07 o 
  11   1   1       74.80       67.29      4.62 o 
  12   1   1      218.86      208.46     10.02 o 
  13   1   1       11.63       16.61      7.15 o 
 -14   2   1       10.45       18.60     11.45 o 
 -13   2   1       11.89        9.64      5.21 o 
 -12   2   1        1.92       -1.89      3.88 o 
 -11   2   1       37.01       39.55      4.24 o 
 -10   2   1      146.17      145.50      7.94 o 
  -9   2   1       81.60       79.80      6.31 o 
  -8   2   1       76.04       85.54      4.70 o 
  -7   2   1       48.58       44.43      4.11 o 
  -6   2   1        0.20        1.94      1.83 o 
  -5   2   1      776.58      794.84     14.85 o 
  -4   2   1      123.61      142.65      5.73 o 
  -3   2   1      542.93      524.08     11.52 o 
  -2   2   1      172.14      177.82      7.54 o 
   0   2   1      109.52      123.41      5.21 o 
   1   2   1      441.80      361.61      7.81 o 
   3   2   1        0.89        3.51      1.81 o 
   4   2   1      129.17      122.58      4.46 o 
   5   2   1       11.56       14.59      1.49 o 
   6   2   1     1065.67     1085.33     12.76 o 
   7   2   1      222.68      216.36      4.77 o 
   8   2   1     1402.65     1418.24     19.34 o 
   9   2   1       37.69       36.24      4.16 o 
  10   2   1      261.28      250.19      7.38 o 
  11   2   1       15.39       17.62      4.29 o 
  12   2   1       16.91        9.57      4.37 o 
  13   2   1       88.00       92.15     15.47 o 
 -14   3   1        8.45        6.80      7.26 o 
 -13   3   1      170.24      194.76     13.50 o 
 -12   3   1       71.12       64.52      6.49 o 
 -11   3   1       30.57       23.23      4.45 o 
 -10   3   1        2.26        1.27      3.35 o 
  -9   3   1       32.99       33.46      4.69 o 
  -8   3   1      182.83      196.50      7.78 o 
  -7   3   1       30.28       24.50      4.45 o 
  -6   3   1      546.79      533.69     14.07 o 
  -5   3   1      259.65      314.17      9.80 o 
  -4   3   1     3133.79     3228.62     55.84 o 
  -3   3   1      662.63      655.46     15.34 o 
  -2   3   1      203.93      193.97      4.31 o 
  -1   3   1      472.32      467.57      9.26 o 
   0   3   1     3969.08     4223.40     55.76 o 
   1   3   1     2591.01     2707.82     43.36 o 
   2   3   1      641.84      655.27     13.87 o 
   3   3   1     2906.59     3009.25     63.87 o 
   4   3   1      372.38      357.23      9.85 o 
   5   3   1      931.94      912.91     19.52 o 
   6   3   1     2513.33     2524.36     45.82 o 
   7   3   1      107.53      102.59      5.48 o 
   8   3   1      180.39      175.76      6.58 o 
   9   3   1      277.32      287.03     13.37 o 
  10   3   1      378.67      386.76     10.56 o 
  11   3   1       91.57       69.70      5.87 o 
  12   3   1      175.06      171.83      8.26 o 
  13   3   1       84.78       82.27      8.10 o 
  14   3   1       70.16       77.94     12.54 o 
 -14   4   1        0.24       -6.86      6.86 o 
 -13   4   1      234.09      232.32     13.28 o 
 -12   4   1      289.54      316.85     12.17 o 
 -11   4   1      392.02      378.54     12.65 o 
 -10   4   1      233.07      226.43     13.13 o 
  -9   4   1       12.10       15.44      4.51 o 
  -8   4   1       34.65       34.45      9.59 o 
  -7   4   1      443.48      478.54     14.24 o 
  -6   4   1       98.28       93.89      6.17 o 
  -5   4   1      513.13      518.71     13.94 o 
  -4   4   1      506.66      485.77     12.81 o 
  -3   4   1     1102.48     1142.60     23.84 o 
  -2   4   1     2069.24     2096.28     30.40 o 
  -1   4   1      588.67      604.60     14.35 o 
   0   4   1      684.98      655.88      9.84 o 
   1   4   1     2125.11     2215.47     27.31 o 
   2   4   1       60.11       73.50      4.54 o 
   3   4   1      549.90      498.67     15.55 o 
   4   4   1        2.94        7.11      3.10 o 
   5   4   1     1019.28     1019.05     22.01 o 
   6   4   1      933.59      906.16     20.70 o 
   7   4   1      251.57      265.46     15.05 o 
   8   4   1      511.87      466.47     14.46 o 
   9   4   1      187.49      168.15      7.92 o 
  10   4   1       59.25       62.05      6.21 o 
  11   4   1      302.38      302.24     11.88 o 
  12   4   1       13.95       13.30      6.12 o 
  13   4   1       14.24       19.15      7.51 o 
  14   4   1      176.54      203.34     16.74 o 
 -14   5   1        0.61       -1.61     12.88 o 
 -13   5   1        2.34        7.05      8.29 o 
 -12   5   1      272.50      287.75     12.15 o 
 -11   5   1       11.86       19.58      5.82 o 
 -10   5   1      437.29      447.98     13.55 o 
  -9   5   1       12.10        8.53      5.47 o 
  -8   5   1      659.27      622.12     18.45 o 
  -7   5   1      395.78      431.48     14.01 o 
  -6   5   1       89.92       87.46      6.62 o 
  -5   5   1      244.44      228.90      9.32 o 
  -4   5   1      846.42      920.74     20.84 o 
  -3   5   1     3179.95     3320.11     45.79 o 
  -2   5   1      555.48      543.36     10.11 o 
  -1   5   1     2501.04     2586.71     36.41 o 
   0   5   1      109.71      111.77      4.35 o 
   1   5   1      903.89      924.97     13.48 o 
   2   5   1      287.13      304.06     12.23 o 
   3   5   1        7.27       10.14      3.46 o 
   4   5   1      367.79      408.90     14.92 o 
   5   5   1       63.50       54.31      5.34 o 
   6   5   1       33.18       32.62      5.02 o 
   7   5   1      215.20      213.09     10.00 o 
   8   5   1      190.07      177.32     19.46 o 
   9   5   1      157.79      139.74      9.23 o 
  10   5   1      453.18      452.69     14.00 o 
  11   5   1      117.39      113.71      8.45 o 
  12   5   1        8.16        6.90      6.15 o 
  13   5   1      139.18      144.12      9.89 o 
  14   5   1        3.62       -3.47     10.62 o 
 -13   6   1        1.07        2.53      8.27 o 
 -12   6   1        0.64        5.53      7.18 o 
 -11   6   1      263.59      276.04     11.58 o 
 -10   6   1       94.19       76.82      8.53 o 
  -9   6   1      223.76      233.69     12.23 o 
  -8   6   1       28.21       20.62      6.00 o 
  -7   6   1      212.01      210.25     10.66 o 
  -6   6   1        3.54        5.44      4.60 o 
  -5   6   1      684.79      647.42     18.24 o 
  -4   6   1       30.43       25.45      5.10 o 
  -3   6   1     1419.88     1379.10     28.63 o 
  -2   6   1     1736.91     1800.60     34.89 o 
  -1   6   1      286.45      324.74      7.06 o 
   0   6   1       33.11       33.70      4.26 o 
   1   6   1      843.91      932.82     14.13 o 
   2   6   1       25.26       31.33      3.67 o 
   3   6   1        6.02       10.80      4.14 o 
   4   6   1      188.91      180.41      8.81 o 
   5   6   1        0.05       -3.90      3.90 o 
   6   6   1     1920.47     1835.71     37.52 o 
   7   6   1      397.37      405.38     21.58 o 
   8   6   1     1829.39     1730.98     36.98 o 
   9   6   1       48.12       50.53      7.61 o 
  10   6   1      362.57      391.26     13.39 o 
  11   6   1       12.76       16.02      6.39 o 
  12   6   1        1.80        2.04      5.95 o 
  13   6   1       59.86       69.79      8.68 o 
 -12   7   1       15.21       23.63      8.84 o 
 -11   7   1        0.11       -5.75      6.79 o 
 -10   7   1        5.93        5.29      6.56 o 
  -9   7   1      266.55      246.58     12.88 o 
  -8   7   1      254.58      255.13     12.92 o 
  -7   7   1       52.79       52.87      7.93 o 
  -6   7   1     2073.58     1943.02     40.47 o 
  -5   7   1      106.83      103.83      8.09 o 
  -4   7   1     3061.65     3015.29     78.19 o 
  -3   7   1        6.32        4.15      4.60 o 
  -2   7   1        3.56        9.08      7.04 o 
  -1   7   1       18.16       25.10      3.90 o 
   0   7   1      521.77      558.41     10.37 o 
   1   7   1     1528.07     1530.65     27.35 o 
   2   7   1       65.73       63.44      5.07 o 
   3   7   1      539.06      618.83     17.21 o 
   4   7   1      362.65      323.36     15.96 o 
   5   7   1     1235.93     1200.40     27.66 o 
   6   7   1       23.71       16.57      5.77 o 
   7   7   1      462.91      483.65     16.69 o 
   8   7   1       30.75       35.18     10.88 o 
   9   7   1      106.25      118.84     10.12 o 
  10   7   1        3.95        0.37      6.45 o 
  11   7   1        2.71       -5.42      5.88 o 
  12   7   1        1.21       -5.90      5.97 o 
 -11   8   1       40.33       23.52     11.09 o 
 -10   8   1        0.08        0.02      7.32 o 
  -9   8   1        2.05        0.63      6.61 o 
  -8   8   1        6.80       -0.42      7.41 o 
  -7   8   1       59.69       56.48     17.54 o 
  -6   8   1       59.39       59.47      7.58 o 
  -5   8   1      405.63      447.14     15.77 o 
  -4   8   1      142.86      132.37      9.05 o 
  -3   8   1     1009.60     1039.00     21.03 o 
  -2   8   1      759.70      754.97     22.06 o 
  -1   8   1       65.34       82.91      5.87 o 
   0   8   1       31.20       23.68      5.89 o 
   1   8   1      123.20      128.40     11.70 o 
   2   8   1      160.74      146.36      7.38 o 
   3   8   1       25.36       22.29      4.76 o 
   4   8   1      939.98      989.66     20.64 o 
   5   8   1      258.14      268.38     12.68 o 
   6   8   1      696.49      671.66     20.23 o 
   7   8   1        8.68       12.50      6.68 o 
   8   8   1      100.04       80.79      8.90 o 
   9   8   1       50.42       55.53      9.06 o 
  10   8   1        1.53        5.54      7.54 o 
  11   8   1       91.74       99.63     11.10 o 
  -9   9   1       79.89       69.39     11.24 o 
  -8   9   1       34.93       28.44      7.99 o 
  -7   9   1       96.40       86.77      9.95 o 
  -6   9   1       48.22       54.23     11.63 o 
  -5   9   1        5.40        3.36      5.57 o 
  -4   9   1      234.34      258.11     13.84 o 
  -3   9   1      835.75      838.57     30.21 o 
  -2   9   1       54.56       59.97     13.71 o 
  -1   9   1      612.69      587.05     20.44 o 
   0   9   1      105.65      119.97     10.20 o 
   1   9   1      329.65      329.29     15.26 o 
   2   9   1      353.45      378.15     16.52 o 
   3   9   1       53.40       54.84      6.28 o 
   4   9   1      243.50      240.78     10.41 o 
   5   9   1      101.62      116.19      7.80 o 
   6   9   1        0.35        1.59      5.29 o 
   7   9   1       42.62       55.49      8.67 o 
   8   9   1       58.26       68.46      9.72 o 
   9   9   1        9.68       -2.93      8.19 o 
  -7  10   1       42.17       42.93      9.29 o 
  -6  10   1       17.37       25.40      6.80 o 
  -5  10   1      124.34      132.20     17.22 o 
  -4  10   1       89.93       87.00     10.26 o 
  -3  10   1       48.82       55.39      9.28 o 
  -2  10   1      363.88      393.80     17.99 o 
  -1  10   1       48.31       61.48      9.28 o 
   0  10   1      140.18      138.65     11.87 o 
   1  10   1      257.55      255.58     27.62 o 
   2  10   1       22.61        3.95      7.71 o 
   3  10   1      180.89      177.33     12.73 o 
   4  10   1       18.83       24.22      6.12 o 
   5  10   1        3.90        1.76      5.75 o 
   6  10   1      146.32      157.46      9.79 o 
   7  10   1      188.84      214.70     11.46 o 
  -4  11   1      193.94      195.33     14.57 o 
  -3  11   1       60.14       60.14     17.26 o 
  -2  11   1       57.37       63.01     10.53 o 
  -1  11   1       27.16       25.59      8.89 o 
   0  11   1        0.67        7.00     12.23 o 
   1  11   1        2.03        7.08      9.20 o 
   2  11   1        2.92        7.67      8.15 o 
   3  11   1      110.01      114.91     20.39 o 
   4  11   1        0.47        8.01      8.47 o 
 -14   0   2       95.25      119.29     16.01 o 
 -13   0   2      478.00      521.86     27.62 o 
 -12   0   2      780.22      845.32     34.67 o 
 -11   0   2      250.71      252.16      9.18 o 
 -10   0   2     8686.67     9178.72    126.81 o 
  -9   0   2      686.18      803.49     16.72 o 
  -8   0   2     2553.55     2683.38     40.53 o 
  -7   0   2     1304.10     1558.54     46.47 o 
  -6   0   2      392.88      427.03      9.38 o 
  -5   0   2     6825.58     6921.43     94.16 o 
  -4   0   2     1775.16     1795.63     22.46 o 
  -3   0   2     3641.42     3225.99     52.54 o 
  -2   0   2      751.16      735.86     13.79 o 
  -1   0   2    16158.13    13349.98    897.91 o 
   1   0   2     4751.21     5441.46    119.60 o 
   2   0   2     8202.54     7807.49    182.01 o 
   3   0   2    14152.52    14171.74    187.82 o 
   4   0   2     1239.28     1492.66     38.63 o 
   5   0   2     3426.40     3727.55     52.46 o 
   6   0   2      427.55      414.83      9.15 o 
   7   0   2       32.70       29.73      6.07 o 
   8   0   2     1504.62     1525.68     25.26 o 
   9   0   2      523.24      539.88     18.21 o 
  10   0   2     3312.46     3493.47     52.45 o 
  11   0   2      168.17      170.85     15.96 o 
  12   0   2     1977.89     2028.49     65.55 o 
  13   0   2       11.21       21.76     10.57 o 
  14   0   2      255.46      269.56     21.87 o 
 -14   1   2       98.14       94.07     10.55 o 
 -13   1   2      263.76      240.92     13.63 o 
 -12   1   2        8.45        9.67      4.58 o 
 -11   1   2     1636.78     1621.00     22.64 o 
 -10   1   2      590.53      610.87     11.82 o 
  -9   1   2     3406.51     3617.55     37.84 o 
  -8   1   2     3127.10     3179.40     33.24 o 
  -7   1   2     4247.89     4462.92     44.70 o 
  -6   1   2     1436.46     1326.16     15.09 o 
  -5   1   2      593.81      723.71      8.93 o 
  -4   1   2      652.67      759.06      9.25 o 
  -3   1   2     4421.72     4381.47     71.92 o 
  -2   1   2    22821.91    19217.21    325.99 o 
  -1   1   2     6522.36     6284.11     81.10 o 
   1   1   2      321.24      374.62      7.95 o 
   2   1   2    53776.67    42387.36   1052.59 o 
   3   1   2     5219.68     5329.80     50.79 o 
   4   1   2     2071.60     2109.40     21.43 o 
   5   1   2     3356.06     3466.41     37.38 o 
   6   1   2      880.26      883.52     10.98 o 
   7   1   2     1794.93     1961.25     21.57 o 
   8   1   2       60.33       74.42      3.24 o 
   9   1   2     1435.86     1525.67     20.74 o 
  10   1   2       44.50       50.46      4.06 o 
  11   1   2     1892.68     2048.24     35.09 o 
  12   1   2        0.33       -4.95      6.26 o 
  13   1   2      710.30      735.23     58.61 o 
  14   1   2        0.57        0.06      7.46 o 
 -15   2   2        1.61       15.80     12.07 o 
 -14   2   2      411.19      461.72     20.26 o 
 -13   2   2      141.13      134.27      8.34 o 
 -12   2   2      122.27      123.74      7.68 o 
 -11   2   2       57.67       64.37      4.69 o 
 -10   2   2      334.76      361.29      8.74 o 
  -9   2   2     1645.24     1644.59     22.13 o 
  -8   2   2      215.23      197.44      6.03 o 
  -7   2   2    15440.79    15343.79    145.02 o 
  -6   2   2       46.62       45.78      2.64 o 
  -5   2   2    14381.65    13730.46    194.28 o 
  -4   2   2     3986.02     4058.30     47.66 o 
  -3   2   2     4472.34     4428.05     58.42 o 
  -2   2   2     6297.44     6666.40     86.60 o 
  -1   2   2     4881.83     4881.99     55.13 o 
   0   2   2     1221.16     1226.52     14.85 o 
   1   2   2      682.96      672.56      9.14 o 
   2   2   2     4557.58     5007.85     81.88 o 
   3   2   2     2256.11     2387.58     34.87 o 
   4   2   2    13788.61    13659.08    154.88 o 
   5   2   2     3000.86     3062.48     33.62 o 
   6   2   2     4509.07     4450.21     48.13 o 
   7   2   2     6318.11     6415.23     62.77 o 
   8   2   2      949.31      938.64     14.34 o 
   9   2   2     2564.10     2594.32     32.21 o 
  10   2   2      109.49      105.13      6.03 o 
  11   2   2      101.13       93.86      6.07 o 
  12   2   2      668.85      716.67     17.93 o 
  13   2   2      269.13      287.81     12.09 o 
  14   2   2      198.83      201.12     29.04 o 
 -15   3   2      289.57      365.32     25.70 o 
 -14   3   2        8.74        7.33      7.30 o 
 -13   3   2       76.86       81.09     10.95 o 
 -12   3   2       51.55       53.48      6.22 o 
 -11   3   2      753.00      731.26     19.72 o 
 -10   3   2      199.53      183.32     10.59 o 
  -9   3   2      696.50      678.18     13.40 o 
  -8   3   2     2784.73     2710.95     41.67 o 
  -7   3   2      445.59      458.89     13.58 o 
  -6   3   2     6658.84     6678.25    118.66 o 
  -5   3   2       28.49       25.54      2.18 o 
  -4   3   2     5846.55     5740.33     75.95 o 
  -3   3   2     4655.31     4870.11     64.54 o 
  -2   3   2     1960.04     2037.91     28.29 o 
  -1   3   2     5428.21     5627.54     73.78 o 
   0   3   2     8759.86     9038.11    117.13 o 
   1   3   2     2572.63     2433.93     30.45 o 
   2   3   2     9556.56     9196.17    102.87 o 
   3   3   2     5553.29     5665.18     93.44 o 
   4   3   2     2349.97     2389.41     42.28 o 
   5   3   2     5287.94     5142.31     86.52 o 
   6   3   2      930.02      971.19     21.02 o 
   7   3   2     2086.98     2073.73     29.13 o 
   8   3   2      190.58      203.48      7.08 o 
   9   3   2      810.07      850.10     20.51 o 
  10   3   2      773.94      753.32     15.33 o 
  11   3   2      938.97      992.13     22.18 o 
  12   3   2        1.70       -1.47      5.14 o 
  13   3   2       75.57       81.68      8.16 o 
  14   3   2       15.19       12.45      6.54 o 
 -14   4   2      128.01      139.65     11.51 o 
 -13   4   2       42.43       46.73      8.17 o 
 -12   4   2      312.99      308.42     26.82 o 
 -11   4   2      110.06      118.42     11.76 o 
 -10   4   2     1237.74     1219.25     23.75 o 
  -9   4   2      270.93      258.96     14.79 o 
  -8   4   2     2819.43     2765.02     52.03 o 
  -7   4   2     2228.63     2303.38     44.00 o 
  -6   4   2       90.05       67.94      9.22 o 
  -5   4   2      460.77      449.54     12.80 o 
  -4   4   2      237.36      204.64      8.06 o 
  -3   4   2     1860.87     1966.91     28.06 o 
  -2   4   2      819.25      808.33     13.11 o 
  -1   4   2    11271.37    10933.51    141.85 o 
   0   4   2      130.79      146.96      4.44 o 
   1   4   2     7751.76     7231.28     83.32 o 
   2   4   2      277.89      286.69      6.30 o 
   3   4   2     4230.28     4254.92     69.25 o 
   4   4   2     2297.34     2510.50     66.48 o 
   5   4   2        5.42        8.91      3.86 o 
   6   4   2      417.38      426.39     12.62 o 
   7   4   2      606.53      664.16     25.29 o 
   8   4   2     1320.79     1341.71     24.33 o 
   9   4   2      228.23      246.17      9.68 o 
  10   4   2      704.04      727.62     17.37 o 
  11   4   2      106.13      116.07     10.70 o 
  12   4   2      928.69      886.02     25.35 o 
  13   4   2        9.03       15.73      7.49 o 
  14   4   2      130.28      136.25     17.62 o 
 -14   5   2      136.78      147.14     16.27 o 
 -13   5   2       95.51      109.29     19.67 o 
 -12   5   2      139.63      160.29     11.70 o 
 -11   5   2     1167.80     1135.16     23.91 o 
 -10   5   2      215.04      192.69      9.12 o 
  -9   5   2     1990.55     1967.91     40.88 o 
  -8   5   2       50.33       46.63      7.54 o 
  -7   5   2     1365.67     1327.05     29.16 o 
  -6   5   2      307.85      293.99     19.30 o 
  -5   5   2      430.28      443.43     21.27 o 
  -4   5   2      208.74      223.40      8.92 o 
  -3   5   2      646.85      620.91     11.22 o 
  -2   5   2     2441.26     2554.26     36.09 o 
  -1   5   2      168.66      164.08      5.16 o 
   0   5   2     9690.05     9488.44    109.34 o 
   1   5   2       95.29       97.93      5.91 o 
   2   5   2    11862.47    11823.27    135.17 o 
   3   5   2      279.70      262.28      9.32 o 
   4   5   2     1520.52     1432.35     28.93 o 
   5   5   2       35.88       33.08      4.57 o 
   6   5   2        2.76       -0.03      6.74 o 
   7   5   2      230.48      226.18     16.17 o 
   8   5   2       93.33       86.09      7.38 o 
   9   5   2      673.02      692.13     16.72 o 
  10   5   2       38.11       48.83      6.60 o 
  11   5   2     1128.42     1142.90     27.59 o 
  12   5   2        0.01        0.89      5.74 o 
  13   5   2      279.37      238.82     14.09 o 
 -13   6   2        5.60       11.58      8.03 o 
 -12   6   2       64.85       67.02      9.54 o 
 -11   6   2        1.74        3.28      5.39 o 
 -10   6   2      282.50      315.14     14.28 o 
  -9   6   2      192.97      163.70     10.41 o 
  -8   6   2      380.41      403.17     15.86 o 
  -7   6   2     1078.62     1069.12     34.77 o 
  -6   6   2      334.91      339.77     36.25 o 
  -5   6   2     1884.93     1756.83     47.85 o 
  -4   6   2       40.49       37.11      5.38 o 
  -3   6   2      395.15      391.46     13.47 o 
  -2   6   2      165.46      161.59      5.63 o 
  -1   6   2      443.39      455.42      9.77 o 
   0   6   2        1.82        5.42      2.66 o 
   1   6   2     2580.70     2591.74     32.88 o 
   2   6   2     1141.53     1159.63     20.37 o 
   3   6   2     2110.50     2146.39     40.85 o 
   4   6   2     1024.76      997.02     23.02 o 
   5   6   2      691.33      694.94     18.76 o 
   6   6   2      198.60      156.94      8.82 o 
   7   6   2      186.60      184.41      9.98 o 
   8   6   2       64.82       69.64      9.35 o 
   9   6   2       92.03       97.39      8.91 o 
  10   6   2      269.01      278.31     11.50 o 
  11   6   2        0.06        0.29      5.59 o 
  12   6   2      265.91      278.07     15.00 o 
  13   6   2       23.59       26.77      9.11 o 
 -12   7   2        8.66        5.85      7.56 o 
 -11   7   2        5.41        3.82      6.98 o 
 -10   7   2        9.62        7.07      6.52 o 
  -9   7   2        1.51       -0.58      6.48 o 
  -8   7   2      521.23      527.62     18.09 o 
  -7   7   2      123.32      123.11     17.59 o 
  -6   7   2     2420.09     2428.54     54.28 o 
  -5   7   2      141.64      138.08     12.88 o 
  -4   7   2      952.71      944.22     34.33 o 
  -3   7   2      752.36      777.98     20.00 o 
  -2   7   2      273.03      258.93     10.48 o 
  -1   7   2      495.97      475.09     11.77 o 
   0   7   2        5.80        4.99      2.66 o 
   1   7   2       12.77        7.90      3.41 o 
   2   7   2      352.84      361.78     10.26 o 
   3   7   2     2390.71     2357.45     37.55 o 
   4   7   2      173.88      178.66      8.39 o 
   5   7   2     1295.35     1249.37     28.68 o 
   6   7   2      596.46      590.86     18.09 o 
   7   7   2      230.53      200.29     10.96 o 
   8   7   2      544.64      519.47     30.86 o 
   9   7   2       32.69       44.54      7.74 o 
  10   7   2       53.29       59.47      9.12 o 
  11   7   2       37.49       42.75     13.87 o 
  12   7   2        3.65        6.10      6.62 o 
 -11   8   2        2.67       -1.80     12.51 o 
 -10   8   2       34.10       26.18      8.04 o 
  -9   8   2       45.97       43.47      8.33 o 
  -8   8   2       98.44      106.22     16.92 o 
  -7   8   2      176.35      168.37     23.14 o 
  -6   8   2      150.34      164.42     17.41 o 
  -5   8   2      744.23      725.84     20.93 o 
  -4   8   2        0.30        2.55      5.32 o 
  -3   8   2      261.14      241.20     17.70 o 
  -2   8   2      105.11      108.33      8.20 o 
  -1   8   2      212.12      195.15     13.52 o 
   0   8   2       76.61       76.07      7.69 o 
   1   8   2      663.08      681.23     15.45 o 
   2   8   2      106.18      106.48      6.44 o 
   3   8   2      157.20      150.84      7.68 o 
   4   8   2      295.01      289.16     17.36 o 
   5   8   2       27.67       36.18      5.59 o 
   6   8   2      249.47      228.19     12.07 o 
   7   8   2       25.49       30.66      7.22 o 
   8   8   2      144.87      141.50     10.97 o 
   9   8   2       62.59       69.66      9.32 o 
  10   8   2      154.41      156.11     12.08 o 
  11   8   2       23.41        4.15     12.85 o 
  -9   9   2      139.83      143.15     11.89 o 
  -8   9   2        0.59        5.77      7.44 o 
  -7   9   2       84.87       64.10      8.63 o 
  -6   9   2       14.41       10.87      6.71 o 
  -5   9   2        6.09       10.29      5.86 o 
  -4   9   2       97.12       86.99      7.33 o 
  -3   9   2      244.72      256.62     10.70 o 
  -2   9   2      211.82      220.01     12.68 o 
  -1   9   2        0.44       -4.07      6.19 o 
   0   9   2      658.34      701.65     22.30 o 
   1   9   2       41.70       26.33      7.27 o 
   2   9   2      433.61      398.73     12.65 o 
   3   9   2        0.18       -4.42      4.42 o 
   4   9   2       10.74       11.10      5.25 o 
   5   9   2        4.80       -0.80      4.98 o 
   6   9   2        4.29        7.21      5.19 o 
   7   9   2       89.58       83.52      9.28 o 
   8   9   2       27.32       14.27      7.50 o 
   9   9   2      121.86      126.80     11.62 o 
  -7  10   2        2.02        2.09      7.19 o 
  -6  10   2       40.61       37.86      8.31 o 
  -5  10   2        5.12        6.53      5.54 o 
  -4  10   2       29.98       27.32      8.21 o 
  -3  10   2       24.85       25.65      8.04 o 
  -2  10   2       63.20       62.28      9.27 o 
  -1  10   2      126.83      116.11     11.25 o 
   0  10   2       19.93       30.38      8.39 o 
   1  10   2      503.82      475.15     30.03 o 
   2  10   2        3.11       13.77      7.99 o 
   3  10   2      216.55      220.77     21.25 o 
   4  10   2        0.18       -4.99      4.99 o 
   5  10   2       10.07       14.18      6.07 o 
   6  10   2        6.50        3.02      6.01 o 
   7  10   2        0.47       -8.58      8.58 o 
  -4  11   2       68.67       52.51     10.37 o 
  -3  11   2        5.87       20.52      9.18 o 
  -2  11   2        2.07       -4.84      7.98 o 
  -1  11   2       22.48       19.52      8.90 o 
   0  11   2        0.46       -3.63      7.30 o 
   1  11   2       17.51       25.92      9.12 o 
   2  11   2        0.33        1.58      8.13 o 
   3  11   2       72.15       68.69     10.90 o 
 -15   1   3       27.85       16.89      8.44 o 
 -14   1   3        7.10        6.14     10.86 o 
 -13   1   3        3.99        1.62      6.87 o 
 -12   1   3       38.99       36.87      5.53 o 
 -11   1   3       15.58       21.29      4.84 o 
 -10   1   3       72.32       73.50      4.38 o 
  -9   1   3      103.08      106.75      4.02 o 
  -8   1   3        0.14        2.52      1.96 o 
  -7   1   3       23.27       35.34      2.37 o 
  -6   1   3       43.70       45.15      1.99 o 
  -5   1   3        2.96        3.89      1.04 o 
  -4   1   3      507.43      587.29     12.07 o 
  -3   1   3      714.61      790.09      9.70 o 
  -2   1   3      295.14      352.40      5.54 o 
  -1   1   3     1413.61     1551.74     21.27 o 
   0   1   3        4.76        4.80      1.02 o 
   1   1   3      481.44      512.24      8.04 o 
   2   1   3     1816.01     1971.69     23.70 o 
   3   1   3       59.49       52.71      1.98 o 
   4   1   3     1031.79     1076.70     11.91 o 
   5   1   3      369.86      347.52      5.39 o 
   6   1   3      225.73      228.01      5.04 o 
   7   1   3     1332.75     1326.52     15.63 o 
   8   1   3     1065.86     1058.90     13.51 o 
   9   1   3      310.17      302.75      8.57 o 
  10   1   3      690.96      715.93     16.67 o 
  11   1   3      196.91      194.60      9.13 o 
  12   1   3       92.91       95.01     10.12 o 
  13   1   3      211.27      223.92     14.07 o 
  14   1   3       47.08       54.51     12.20 o 
  15   1   3       17.81       10.52     11.14 o 
 -15   2   3       54.25       45.55     14.04 o 
 -14   2   3        0.08       -1.97      7.47 o 
 -13   2   3       36.48       36.72      6.12 o 
 -12   2   3       52.64       44.95      5.93 o 
 -11   2   3        7.21        2.84      3.99 o 
 -10   2   3       53.62       46.28      3.95 o 
  -9   2   3      227.41      229.79      6.69 o 
  -8   2   3       35.40       35.36      2.77 o 
  -7   2   3       59.32       53.37      2.86 o 
  -6   2   3      633.27      652.87      9.14 o 
  -4   2   3     1436.07     1403.73     20.57 o 
  -3   2   3      281.54      295.20      5.19 o 
  -2   2   3     5492.15     5725.36     64.73 o 
  -1   2   3      766.20      796.96     12.04 o 
   0   2   3        7.09       10.02      1.24 o 
   2   2   3     2928.94     2964.24     39.61 o 
   3   2   3      646.78      707.93      9.97 o 
   4   2   3      173.63      182.16      4.70 o 
   5   2   3      457.99      497.75      9.42 o 
   6   2   3      134.28      129.48      3.99 o 
   7   2   3     1320.69     1319.56     20.18 o 
   8   2   3       13.62       12.64      2.78 o 
   9   2   3      136.54      138.68      6.17 o 
  10   2   3       12.32       11.29      3.87 o 
  11   2   3        0.92       -2.26      4.59 o 
  12   2   3       48.01       50.81      8.64 o 
  13   2   3       17.62       12.58      7.60 o 
  14   2   3        2.82        4.49      8.10 o 
  15   2   3        0.46       -4.95      8.39 o 
 -15   3   3       17.15       26.69     13.47 o 
 -14   3   3       73.52       51.02      7.35 o 
 -13   3   3      205.25      183.18      9.82 o 
 -12   3   3      113.53      108.01      7.76 o 
 -11   3   3       47.13       50.33      6.05 o 
 -10   3   3       15.07       14.06      3.74 o 
  -9   3   3        3.57       -1.49      2.99 o 
  -8   3   3       81.20       83.39      4.66 o 
  -7   3   3       22.10       29.70      4.62 o 
  -6   3   3        0.51        1.14      1.53 o 
  -5   3   3      793.62      785.86     13.16 o 
  -4   3   3       31.57       33.13      2.30 o 
  -3   3   3     2188.96     2187.10     45.79 o 
  -2   3   3      445.08      482.76      8.51 o 
  -1   3   3        0.47        0.59      1.08 o 
   0   3   3     2775.55     2653.95     31.15 o 
   1   3   3       33.45       37.06      3.12 o 
   3   3   3      613.34      587.30     11.73 o 
   4   3   3      328.44      303.60      6.18 o 
   5   3   3      910.69      800.75     12.95 o 
   6   3   3     1335.55     1358.07     20.36 o 
   7   3   3       43.52       39.05      3.66 o 
   8   3   3      450.82      438.58     11.13 o 
   9   3   3      422.53      403.70     14.38 o 
  10   3   3      100.76      102.08      6.40 o 
  11   3   3        8.31        8.30      5.04 o 
  12   3   3        0.11       -2.18      5.15 o 
  13   3   3      192.80      182.06     10.34 o 
  14   3   3        7.29       16.40      6.76 o 
 -14   4   3       61.06       44.47      8.90 o 
 -13   4   3       26.26       13.95      7.16 o 
 -12   4   3      385.42      372.60     16.30 o 
 -11   4   3        1.23       -5.54      5.91 o 
 -10   4   3      677.18      652.18     16.02 o 
  -9   4   3       71.68       64.78      7.13 o 
  -8   4   3        7.33        7.78      4.63 o 
  -7   4   3      184.08      180.96      9.18 o 
  -6   4   3      370.72      379.76     12.10 o 
  -5   4   3      350.83      322.62     14.66 o 
  -4   4   3      421.27      420.00     12.87 o 
  -3   4   3      475.02      516.94     10.06 o 
  -2   4   3      536.89      572.01     10.24 o 
  -1   4   3     2984.32     2985.20     40.94 o 
   0   4   3     1191.12     1256.86     18.85 o 
   1   4   3     4344.22     4319.67     50.91 o 
   2   4   3     2556.46     2699.52     32.87 o 
   3   4   3     1757.60     1794.38     25.86 o 
   4   4   3     2861.35     3005.46     53.11 o 
   5   4   3     1042.43     1106.82     23.33 o 
   6   4   3     1566.03     1643.41     32.56 o 
   7   4   3       43.74       41.18      5.32 o 
   8   4   3        0.17        2.47      3.86 o 
   9   4   3      533.40      542.45     17.38 o 
  10   4   3      314.56      321.75     11.31 o 
  11   4   3       42.88       47.57      7.96 o 
  12   4   3      212.68      226.86     23.50 o 
  13   4   3      158.19      174.17     12.21 o 
  14   4   3      115.54      110.01     11.13 o 
 -14   5   3        2.08       -2.80      7.77 o 
 -13   5   3      182.90      171.24     12.31 o 
 -12   5   3        1.14        2.77      7.00 o 
 -11   5   3      409.67      414.03     16.47 o 
 -10   5   3       44.41       37.55      7.20 o 
  -9   5   3      377.26      370.96     14.60 o 
  -8   5   3       17.65       14.61      5.39 o 
  -7   5   3       11.70       14.22      4.87 o 
  -6   5   3      462.24      408.95     17.88 o 
  -5   5   3      260.27      243.62      9.79 o 
  -4   5   3       32.78       30.21      4.38 o 
  -3   5   3      189.02      158.87      5.07 o 
  -2   5   3     1855.99     1797.12     26.55 o 
  -1   5   3      147.69      147.50      5.08 o 
   0   5   3     6647.27     6591.15     87.43 o 
   1   5   3      125.29      102.21      5.95 o 
   2   5   3      125.27      149.69     10.49 o 
   3   5   3     1739.95     1736.95     58.40 o 
   4   5   3        9.75        5.21      4.72 o 
   5   5   3      102.30      103.53      7.82 o 
   6   5   3      423.32      410.21     13.13 o 
   7   5   3      339.66      342.60     23.73 o 
   8   5   3     1194.33     1148.94     26.72 o 
   9   5   3     1199.35     1221.27     24.21 o 
  10   5   3      163.57      155.29      8.70 o 
  11   5   3        1.84        3.48      5.56 o 
  12   5   3      135.66      119.38     20.81 o 
  13   5   3        4.92        2.39      7.93 o 
 -13   6   3       26.91       21.54      9.46 o 
 -12   6   3      132.33      106.17     10.56 o 
 -11   6   3       59.68       66.02      8.85 o 
 -10   6   3      246.28      247.28     13.30 o 
  -9   6   3      276.00      263.48     12.81 o 
  -8   6   3       88.45      108.43      8.67 o 
  -7   6   3       28.79       40.65      6.41 o 
  -6   6   3      739.64      730.00     19.64 o 
  -5   6   3       27.83       21.26      4.99 o 
  -4   6   3     1187.42     1169.83     25.90 o 
  -3   6   3      254.75      262.36     10.24 o 
  -2   6   3     1588.49     1562.75     24.22 o 
  -1   6   3     2025.03     2063.41     30.65 o 
   0   6   3        8.44       17.28      2.52 o 
   1   6   3      432.02      484.15      9.07 o 
   2   6   3      163.07      149.35     12.49 o 
   3   6   3        7.35        2.51      3.11 o 
   4   6   3        0.00        5.41      5.70 o 
   5   6   3       59.35       69.96      6.40 o 
   6   6   3       66.07       84.12      9.51 o 
   7   6   3     1388.35     1334.07     30.17 o 
   8   6   3      339.76      332.08     13.48 o 
   9   6   3      284.98      272.62     19.74 o 
  10   6   3        1.16       -2.99      5.08 o 
  11   6   3       79.21       82.73      8.14 o 
  12   6   3       40.07       44.79     10.67 o 
 -12   7   3       34.09       23.16      8.60 o 
 -11   7   3       21.44       24.44      8.15 o 
 -10   7   3       20.74       18.39      9.90 o 
  -9   7   3       55.54       65.02     12.62 o 
  -8   7   3      151.03      145.53     22.72 o 
  -7   7   3       14.41        2.44      5.76 o 
  -6   7   3       65.18       76.98     11.01 o 
  -5   7   3      927.33      963.00     24.33 o 
  -4   7   3     1002.31      946.48     47.23 o 
  -3   7   3     1994.46     1997.81     39.92 o 
  -2   7   3       95.93      116.36      9.48 o 
  -1   7   3     2096.22     2087.90     28.17 o 
   0   7   3      149.93      163.71      5.65 o 
   1   7   3      173.99      148.85      6.76 o 
   2   7   3      253.02      255.46      8.88 o 
   3   7   3      220.09      186.48      9.69 o 
   4   7   3      434.28      412.19     11.68 o 
   5   7   3        0.23        7.88      5.15 o 
   6   7   3     1717.59     1708.78     36.57 o 
   7   7   3        3.64       -0.12      9.82 o 
   8   7   3      777.24      740.97     32.57 o 
   9   7   3       95.12       97.53      9.60 o 
  10   7   3       77.97       70.58      7.55 o 
  11   7   3        1.42        1.64      6.02 o 
  12   7   3        6.37        3.37     13.06 o 
 -11   8   3       17.60       13.22      8.19 o 
 -10   8   3       44.58       47.43     10.44 o 
  -9   8   3       32.57       33.32      8.43 o 
  -8   8   3        7.66        5.67      6.36 o 
  -7   8   3       95.82      102.99     12.77 o 
  -6   8   3      384.51      366.63     14.80 o 
  -5   8   3        1.28       -0.80      5.42 o 
  -4   8   3      648.36      629.82     18.72 o 
  -3   8   3        7.28        1.57      4.88 o 
  -2   8   3      449.13      450.81     12.59 o 
  -1   8   3      818.68      843.48     23.54 o 
   0   8   3      117.91      109.95      8.83 o 
   1   8   3      706.39      723.73     15.99 o 
   2   8   3       47.65       43.70      5.28 o 
   3   8   3      549.20      535.30     17.85 o 
   4   8   3       29.72       39.00      5.39 o 
   5   8   3      296.80      348.58     11.70 o 
   6   8   3      142.10      132.83      8.06 o 
   7   8   3      390.88      392.61     15.94 o 
   8   8   3        8.28        9.00      6.91 o 
   9   8   3        0.91       -2.97      6.71 o 
  10   8   3       35.23       19.87      8.37 o 
  -9   9   3      171.32      158.24     12.41 o 
  -8   9   3        9.36       10.96      7.23 o 
  -7   9   3       18.16       24.66      7.52 o 
  -6   9   3       44.58       28.09      7.47 o 
  -5   9   3       42.96       38.36      7.41 o 
  -4   9   3       61.08       81.96     11.22 o 
  -3   9   3       33.19       46.89      6.29 o 
  -2   9   3      359.87      375.24     25.91 o 
  -1   9   3       68.60       52.74     11.22 o 
   0   9   3     1159.37     1113.31     29.81 o 
   1   9   3       11.52       -3.97      6.37 o 
   2   9   3      268.97      309.30     22.42 o 
   3   9   3      195.17      199.70      9.51 o 
   4   9   3      113.87      148.21     17.95 o 
   5   9   3      168.89      170.54     15.42 o 
   6   9   3       46.44       34.24      7.74 o 
   7   9   3        0.97       -4.05     11.56 o 
   8   9   3       81.41       79.10     23.47 o 
   9   9   3      223.40      205.85     16.45 o 
  -7  10   3       41.74       25.74     15.13 o 
  -6  10   3       54.84       41.42      8.23 o 
  -5  10   3       12.35        5.71      5.51 o 
  -4  10   3       15.32       20.24      7.80 o 
  -3  10   3      115.26      117.90     11.05 o 
  -2  10   3       64.79       64.22      9.44 o 
  -1  10   3      496.66      520.11     20.44 o 
   0  10   3       58.79       66.88      9.89 o 
   1  10   3      418.96      422.14     18.92 o 
   2  10   3       10.80       14.22     15.29 o 
   3  10   3       40.84       49.25      9.22 o 
   4  10   3       57.54       61.27      7.57 o 
   5  10   3       31.31       26.59      6.70 o 
   6  10   3        3.21        3.87      7.36 o 
   7  10   3       34.09       22.00      8.88 o 
  -4  11   3        7.45       14.14      8.55 o 
  -3  11   3      184.82      201.61     16.58 o 
  -2  11   3       40.55       38.91      9.51 o 
  -1  11   3       57.57       53.81     10.15 o 
   0  11   3       71.36       67.28     10.75 o 
   1  11   3        5.08        1.23     12.75 o 
   2  11   3        5.57       -1.03      8.03 o 
   3  11   3        0.01       -3.52      8.04 o 
 -15   0   4       31.36       46.90     13.16 o 
 -14   0   4      183.96      176.44     18.14 o 
 -13   0   4      185.85      158.88     16.43 o 
 -12   0   4     1352.57     1406.20     49.69 o 
 -11   0   4     1265.53     1239.00     27.97 o 
 -10   0   4     1468.46     1545.01     32.28 o 
  -9   0   4     6601.94     6859.07    204.46 o 
  -8   0   4     1326.54     1371.04     40.99 o 
  -7   0   4    10468.95    10575.90    163.04 o 
  -6   0   4      370.91      346.21      6.82 o 
  -5   0   4     2572.86     2488.95     34.63 o 
  -4   0   4     3294.93     3256.81     55.81 o 
  -3   0   4    70853.57    46906.96   6222.31 o 
  -2   0   4     2112.28     1960.67     33.89 o 
  -1   0   4     4348.05     4947.82     80.61 o 
   2   0   4    42974.11    35814.36   1793.93 o 
   3   0   4     1005.64     1149.91     21.87 o 
   4   0   4    15789.17    16198.50    246.82 o 
   5   0   4     6057.86     6614.70    114.52 o 
   6   0   4      118.47      156.60      5.49 o 
   7   0   4     1554.13     1602.50     25.80 o 
   8   0   4      756.62      733.19     14.71 o 
   9   0   4      883.01      937.49     49.93 o 
  10   0   4      274.66      264.21     17.62 o 
  11   0   4     1882.52     1855.05     60.94 o 
  12   0   4        4.10       13.63     10.31 o 
  13   0   4      724.74      774.43     36.79 o 
  14   0   4        9.84       -6.84     10.42 o 
  15   0   4      234.69      219.45     21.45 o 
 -15   1   4       64.26       52.93     12.28 o 
 -14   1   4      222.34      213.15     13.87 o 
 -13   1   4      350.86      387.95     44.30 o 
 -12   1   4      362.47      387.23     16.91 o 
 -11   1   4      875.94      875.40     19.07 o 
 -10   1   4      465.33      483.48     14.74 o 
  -9   1   4      268.98      291.50      9.76 o 
  -8   1   4     3060.11     3111.09     32.62 o 
  -7   1   4     1851.46     1955.22     19.56 o 
  -6   1   4      729.76      666.09      9.06 o 
  -5   1   4    12742.45    12472.92    116.61 o 
  -3   1   4    13534.69    12548.46    219.44 o 
  -2   1   4    11881.26    11072.78    147.06 o 
  -1   1   4      129.27      106.61      3.25 o 
   0   1   4        8.87       13.43      3.18 o 
   1   1   4     7714.32     7886.69     90.01 o 
   2   1   4      230.45      282.87      6.60 o 
   3   1   4    15081.64    14903.99    152.30 o 
   4   1   4     5296.65     5161.76     54.61 o 
   5   1   4     2056.72     2256.75     23.40 o 
   6   1   4     3393.60     3475.15     35.24 o 
   7   1   4        2.03        3.22      1.78 o 
   8   1   4     1682.86     1648.35     33.35 o 
   9   1   4      408.49      417.06     15.58 o 
  10   1   4      969.14     1017.91     21.08 o 
  11   1   4       94.15       84.20     10.20 o 
  12   1   4      476.92      496.96     19.89 o 
  13   1   4        5.25        3.73      7.23 o 
  14   1   4      584.94      636.96     24.37 o 
  15   1   4      211.86      201.74     15.51 o 
 -15   2   4      383.29      400.49     19.34 o 
 -14   2   4       17.52       16.43      8.46 o 
 -13   2   4      609.87      614.42     19.75 o 
 -12   2   4        0.94        1.49      4.72 o 
 -11   2   4      137.92      129.30      7.47 o 
 -10   2   4        9.24        3.67      3.96 o 
  -9   2   4        3.49        1.99      2.83 o 
  -8   2   4     2985.32     2996.79     34.38 o 
  -7   2   4      219.70      194.28      4.37 o 
  -6   2   4    16196.97    15418.46    175.72 o 
  -5   2   4     2486.74     2568.02     31.96 o 
  -4   2   4    27380.65    25247.19    484.35 o 
  -3   2   4      358.39      339.93      5.91 o 
  -2   2   4     1355.62     1262.11     25.52 o 
  -1   2   4     5193.85     5599.89     73.36 o 
   0   2   4     1758.36     2015.99     32.40 o 
   1   2   4       19.71       10.25      1.87 o 
   2   2   4     5415.30     5308.96     62.46 o 
   3   2   4     8326.91     8241.84     94.45 o 
   4   2   4     7279.70     7500.88     78.39 o 
   5   2   4    16762.53    16190.66    179.28 o 
   6   2   4      746.53      725.68     10.61 o 
   7   2   4     3154.12     3230.85     42.39 o 
   8   2   4      255.07      263.66      7.88 o 
   9   2   4      640.66      662.25     13.60 o 
  10   2   4        0.81       -4.01      4.01 o 
  11   2   4      357.99      398.89     13.05 o 
  12   2   4        1.04       -3.65      5.11 o 
  13   2   4      340.69      372.78     18.45 o 
  14   2   4       39.33       51.37     10.47 o 
 -15   3   4       27.08       23.47     10.52 o 
 -14   3   4      633.28      668.33     18.52 o 
 -13   3   4        0.51        4.56      7.46 o 
 -12   3   4       91.96      100.12      7.70 o 
 -11   3   4       11.90       10.32      4.87 o 
 -10   3   4        3.23        1.19      4.01 o 
  -9   3   4      614.05      609.24     12.62 o 
  -8   3   4       68.09       73.15      5.39 o 
  -7   3   4     3807.39     3747.03     98.95 o 
  -6   3   4      635.24      656.36     12.10 o 
  -5   3   4    17429.42    16445.30    247.64 o 
  -4   3   4      200.24      195.73      5.25 o 
  -3   3   4     9670.09     9431.87    106.29 o 
  -2   3   4        3.33        2.27      1.38 o 
  -1   3   4      280.99      233.32      4.67 o 
   0   3   4     3863.89     4082.30     54.44 o 
   1   3   4      791.80      765.91     12.12 o 
   2   3   4     1429.87     1562.74     19.66 o 
   3   3   4       67.85       48.85      2.62 o 
   4   3   4     7805.06     7911.43    122.43 o 
   5   3   4     3361.81     3496.18     42.49 o 
   6   3   4     7479.35     7812.88     94.55 o 
   7   3   4      296.09      308.32      9.81 o 
   8   3   4      545.32      549.88     11.95 o 
   9   3   4     1089.71     1114.29     19.51 o 
  10   3   4      597.52      602.13     16.11 o 
  11   3   4       16.42       15.52      5.50 o 
  12   3   4      279.10      294.90     12.57 o 
  13   3   4        0.65        3.20      7.75 o 
  14   3   4      263.30      253.09     19.15 o 
 -14   4   4       61.42       59.73      8.99 o 
 -13   4   4      227.13      225.92     13.17 o 
 -12   4   4      710.82      703.15     21.77 o 
 -11   4   4      697.21      694.84     21.30 o 
 -10   4   4      111.14      114.55     11.69 o 
  -9   4   4     2355.46     2234.61     44.82 o 
  -8   4   4      310.08      284.04     11.62 o 
  -6   4   4      928.99      924.03     29.64 o 
  -5   4   4       18.78       16.22      2.37 o 
  -4   4   4     2433.54     2525.09     35.81 o 
  -3   4   4     2545.73     2497.06     35.22 o 
  -2   4   4     2517.45     2525.90     35.40 o 
  -1   4   4     1970.41     1993.39     28.50 o 
   0   4   4     4957.53     5050.47     58.19 o 
   1   4   4      131.59      154.17      3.71 o 
   2   4   4    16751.90    16106.96    162.45 o 
   3   4   4       79.01       66.36      5.32 o 
   4   4   4     3751.27     3813.92     78.40 o 
   5   4   4      995.88     1015.25     21.96 o 
   6   4   4      176.69      180.68      8.49 o 
   7   4   4     1032.08     1041.84     19.95 o 
   8   4   4       56.27       44.94      7.51 o 
   9   4   4     1677.72     1668.29     29.69 o 
  10   4   4       10.04        9.46      9.43 o 
  11   4   4      567.80      571.58     36.56 o 
  12   4   4       55.67       65.89      9.01 o 
  13   4   4      268.54      276.93     17.51 o 
  14   4   4       17.96       18.61      8.73 o 
 -14   5   4       26.69       38.92      9.06 o 
 -13   5   4      240.42      304.71     43.42 o 
 -12   5   4      104.67       95.30     10.10 o 
 -11   5   4      453.65      452.26     17.37 o 
 -10   5   4      768.10      749.09     23.40 o 
  -9   5   4      339.21      372.95     24.02 o 
  -8   5   4     2411.26     2445.21     48.21 o 
  -7   5   4      209.13      177.93     17.96 o 
  -6   5   4      903.18      863.88     23.94 o 
  -5   5   4      376.76      371.76     12.23 o 
  -4   5   4      779.89      824.80     19.51 o 
  -3   5   4      619.59      639.72     11.86 o 
  -2   5   4     3107.15     3226.42     44.94 o 
  -1   5   4     3170.27     3202.12     44.56 o 
   0   5   4      469.64      406.74      8.75 o 
   1   5   4     8055.34     8072.42     93.64 o 
   2   5   4      159.96      175.58      5.06 o 
   3   5   4     3115.30     3098.95     45.31 o 
   4   5   4      191.47      191.20      8.78 o 
   5   5   4      733.56      720.76     17.92 o 
   6   5   4      555.06      525.27     15.25 o 
   7   5   4       19.01       19.52      4.94 o 
   8   5   4      240.67      248.03      9.65 o 
   9   5   4       20.05       26.18      5.92 o 
  10   5   4      522.87      545.13     15.54 o 
  11   5   4        6.91        7.52     10.65 o 
  12   5   4      314.46      296.01     15.90 o 
  13   5   4       11.35       12.39      8.04 o 
 -13   6   4       71.54       70.64     11.81 o 
 -12   6   4       56.02       67.93      9.76 o 
 -11   6   4       34.52       28.38      7.94 o 
 -10   6   4       90.71       82.76      9.19 o 
  -9   6   4      374.98      376.32     15.60 o 
  -8   6   4      796.71      727.19     20.95 o 
  -7   6   4      306.87      298.88     12.79 o 
  -6   6   4     1168.69     1129.07     35.75 o 
  -5   6   4      143.80      135.75     12.46 o 
  -4   6   4     1518.38     1561.29     32.59 o 
  -3   6   4       41.31       41.73      6.71 o 
  -2   6   4      296.92      312.29      8.00 o 
  -1   6   4       96.91       88.82      4.65 o 
   0   6   4     1095.75     1136.55     16.76 o 
   1   6   4      249.18      235.89      6.34 o 
   2   6   4      895.74      978.98     18.07 o 
   3   6   4     1140.47     1113.01     20.08 o 
   4   6   4      991.09      988.55     18.72 o 
   5   6   4     1312.56     1258.21     38.97 o 
   6   6   4      377.91      359.77     13.19 o 
   7   6   4      296.43      259.12     15.88 o 
   8   6   4       95.96      100.60     24.12 o 
   9   6   4      105.32       94.34      7.54 o 
  10   6   4        0.02        6.07      5.71 o 
  11   6   4      179.23      181.55     12.49 o 
  12   6   4       34.18       40.16      9.59 o 
 -12   7   4       41.94       39.65      9.05 o 
 -11   7   4       10.68        8.73      7.39 o 
 -10   7   4        5.74        6.29      6.62 o 
  -9   7   4       13.17       10.96      6.63 o 
  -8   7   4        5.76        0.31      5.99 o 
  -7   7   4     1610.41     1632.76     36.40 o 
  -6   7   4        1.11        6.90      5.29 o 
  -5   7   4     2185.97     2044.10     41.81 o 
  -4   7   4      340.74      347.27     13.18 o 
  -3   7   4      989.60      942.07     22.75 o 
  -2   7   4      684.80      696.42     23.73 o 
  -1   7   4       98.26       96.82      5.09 o 
   0   7   4        3.77        2.28      2.78 o 
   1   7   4       49.02       42.15      4.45 o 
   2   7   4      630.83      668.59     14.68 o 
   3   7   4      328.07      336.37     10.30 o 
   4   7   4     1318.96     1281.00     23.47 o 
   5   7   4      182.00      192.40      9.36 o 
   6   7   4      472.98      418.13     24.87 o 
   7   7   4      234.06      220.49     11.95 o 
   8   7   4      178.57      163.55     10.98 o 
   9   7   4       40.50       35.51      7.75 o 
  10   7   4       75.20       71.25      7.67 o 
  11   7   4        0.07        1.07      7.59 o 
 -11   8   4       28.74       25.08     11.71 o 
 -10   8   4        4.96        3.55     13.73 o 
  -9   8   4       47.60       28.19      7.89 o 
  -8   8   4       82.06       93.78      9.63 o 
  -7   8   4        7.43       14.21      6.44 o 
  -6   8   4      403.19      401.15     18.34 o 
  -5   8   4       17.04       17.44     11.35 o 
  -4   8   4      447.58      408.62     15.15 o 
  -3   8   4        1.13       -4.84      4.84 o 
  -2   8   4      379.76      353.26     13.40 o 
  -1   8   4       64.63       65.48     10.62 o 
   0   8   4      813.27      768.94     22.11 o 
   1   8   4        2.34        2.32      3.88 o 
   2   8   4       81.80       67.52      5.76 o 
   3   8   4       34.35       39.52      5.18 o 
   4   8   4       16.84        4.77      4.74 o 
   5   8   4      215.31      217.74      9.54 o 
   6   8   4        4.88        7.94      7.64 o 
   7   8   4      309.07      288.78     14.04 o 
   8   8   4       26.47       31.11      8.37 o 
   9   8   4      213.90      216.27     13.18 o 
  10   8   4       65.32       81.95      8.59 o 
  -9   9   4        5.51        4.05      7.96 o 
  -8   9   4      178.31      182.69     12.79 o 
  -7   9   4       27.16       22.15      7.42 o 
  -6   9   4        9.24        5.30      6.41 o 
  -5   9   4        1.69        2.43      5.96 o 
  -4   9   4       46.40       37.54      9.07 o 
  -3   9   4       86.91       87.76      9.67 o 
  -2   9   4       40.78       49.42      8.30 o 
  -1   9   4      470.43      480.44     27.62 o 
   0   9   4       48.73       50.56     11.45 o 
   1   9   4      593.39      620.60     30.21 o 
   2   9   4       40.37       46.31      6.06 o 
   3   9   4      182.26      171.28     13.89 o 
   4   9   4        0.54        5.80      5.09 o 
   5   9   4       10.78        4.28      6.56 o 
   6   9   4       18.68       11.75      6.75 o 
   7   9   4        1.95       -0.01      6.72 o 
   8   9   4       67.07       71.94      9.96 o 
  -7  10   4       53.37       31.97     11.17 o 
  -6  10   4       32.56       24.92      7.96 o 
  -5  10   4        0.47        5.50      6.65 o 
  -4  10   4        1.70       -1.40      7.18 o 
  -3  10   4        3.48       -1.48      6.63 o 
  -2  10   4       43.46       56.75      9.12 o 
  -1  10   4       28.34       29.06     11.06 o 
   0  10   4      128.82      137.66     12.14 o 
   1  10   4       36.15       31.71     10.34 o 
   2  10   4       44.91       47.65     15.49 o 
   3  10   4       28.10       32.54     13.71 o 
   4  10   4       34.84       31.86      6.48 o 
   5  10   4       11.11        2.66      7.39 o 
   6  10   4       42.79       45.15     10.80 o 
  -3  11   4        4.05        4.26      8.25 o 
  -2  11   4       30.43       31.27      9.35 o 
  -1  11   4       12.59        3.05     10.67 o 
   0  11   4       27.19       37.10      9.92 o 
   1  11   4        9.48       11.22      8.61 o 
   2  11   4       74.55       61.39     11.03 o 
 -15   1   5       10.32        3.66      8.31 o 
 -14   1   5        0.03       -5.13      7.13 o 
 -13   1   5        2.07       -4.60      8.45 o 
 -12   1   5        5.87       -1.31      4.53 o 
 -11   1   5        1.74       -3.81      3.81 o 
 -10   1   5       36.38       30.20      3.80 o 
  -9   1   5        1.75        0.27      2.54 o 
  -8   1   5       20.83       19.71      3.30 o 
  -7   1   5       43.64       41.62      2.28 o 
  -6   1   5      303.87      317.67      5.55 o 
  -5   1   5       77.79       91.17      2.74 o 
  -4   1   5       18.26       18.99      2.06 o 
  -3   1   5     3210.39     3195.02     38.42 o 
  -2   1   5      280.13      297.90      5.45 o 
  -1   1   5     3065.34     3120.70     36.83 o 
   0   1   5     6545.57     6527.12     67.45 o 
   1   1   5      245.44      256.06      4.88 o 
   2   1   5     1822.43     1884.97     21.07 o 
   3   1   5     2987.98     3089.85     33.55 o 
   4   1   5      314.36      335.73      6.16 o 
   5   1   5      839.39      844.41     11.47 o 
   6   1   5     1984.32     2040.58     21.95 o 
   7   1   5       80.02       92.54      3.71 o 
   8   1   5      861.90      855.98     14.54 o 
   9   1   5      562.78      537.29     13.79 o 
  10   1   5        6.72        9.01      4.42 o 
  11   1   5      477.14      471.52     20.05 o 
  12   1   5       59.26       47.34     11.97 o 
  13   1   5       16.42        5.12     12.00 o 
  14   1   5       89.89       84.62     11.19 o 
 -15   2   5       18.44       23.87      9.43 o 
 -14   2   5        4.08       -6.15      6.70 o 
 -13   2   5        0.29        1.92      5.38 o 
 -12   2   5       22.37       18.53      6.64 o 
 -11   2   5        3.68       -0.46      4.74 o 
 -10   2   5       12.91       -0.10      3.65 o 
  -9   2   5        0.60       -1.69      3.54 o 
  -8   2   5       87.60       80.69      3.23 o 
  -7   2   5       74.40       79.00      2.91 o 
  -6   2   5      111.18      104.61      4.35 o 
  -5   2   5        3.31        1.10      1.68 o 
  -4   2   5       86.92       89.08      4.60 o 
  -3   2   5     1037.91     1036.43     16.17 o 
  -2   2   5      497.46      558.25      9.69 o 
  -1   2   5      368.34      374.93      8.67 o 
   0   2   5      937.31      933.29     14.09 o 
   1   2   5      159.25      164.50      4.88 o 
   3   2   5      717.31      804.68      9.44 o 
   4   2   5       23.92       34.68      2.19 o 
   5   2   5      354.81      365.53      8.89 o 
   6   2   5       53.26       42.28      2.72 o 
   7   2   5      830.29      854.85     14.93 o 
   8   2   5      178.20      188.43      9.02 o 
   9   2   5      101.67       88.61      8.79 o 
  10   2   5      680.26      667.42     16.85 o 
  11   2   5        5.36       -1.23      4.68 o 
  12   2   5       60.32       61.14      7.32 o 
  13   2   5       17.76       15.24      8.65 o 
  14   2   5       12.52       10.57      8.92 o 
 -15   3   5       11.15        0.08      6.54 o 
 -14   3   5       39.51       45.28      7.30 o 
 -13   3   5       36.96       44.38      6.91 o 
 -12   3   5      113.64       93.32      7.66 o 
 -11   3   5        4.95        0.64      6.60 o 
 -10   3   5      251.11      226.53     13.67 o 
  -9   3   5       25.00       19.03      4.53 o 
  -8   3   5      274.83      265.93      9.20 o 
  -7   3   5      548.26      558.83     15.80 o 
  -6   3   5      134.90      123.00      4.93 o 
  -5   3   5        1.68        1.94      2.55 o 
  -4   3   5     1064.76     1109.82     21.37 o 
  -3   3   5      155.14      153.26      4.23 o 
  -2   3   5      234.61      235.90      5.04 o 
  -1   3   5      127.10      118.13      4.73 o 
   0   3   5     1721.67     1810.95     25.75 o 
   1   3   5       81.73       63.71      3.68 o 
   2   3   5     1906.43     1902.65     23.61 o 
   3   3   5     5480.10     5711.04     66.11 o 
   4   3   5      146.32      156.29      6.69 o 
   5   3   5     2286.67     2352.20     27.30 o 
   6   3   5      550.36      574.28     11.38 o 
   7   3   5       56.03       50.75      4.20 o 
   8   3   5      314.52      296.89      8.81 o 
   9   3   5      254.77      233.27      9.96 o 
  10   3   5       43.67       39.94      9.74 o 
  11   3   5       46.30       26.50      7.37 o 
  12   3   5      293.35      279.59     12.12 o 
  13   3   5        0.75       -3.61      6.08 o 
  14   3   5      141.58      126.35     13.73 o 
 -14   4   5       20.33        8.00     10.18 o 
 -13   4   5       95.04       88.73      9.74 o 
 -12   4   5       28.46       29.89      7.88 o 
 -11   4   5      115.57      117.84      9.53 o 
 -10   4   5        1.35        0.56      5.17 o 
  -9   4   5      127.26      123.25      8.91 o 
  -8   4   5      126.85      122.34      8.17 o 
  -7   4   5      432.46      404.93     13.35 o 
  -6   4   5        3.27       -0.73      3.52 o 
  -5   4   5      110.45      104.07      4.46 o 
  -4   4   5      146.53      130.67      5.52 o 
  -3   4   5      468.34      490.63      9.63 o 
  -2   4   5      306.82      308.25      6.35 o 
  -1   4   5      333.80      372.23      6.93 o 
   0   4   5     1336.01     1335.41     17.54 o 
   1   4   5        0.04       -0.54      8.45 o 
   2   4   5     2382.85     2370.57     29.46 o 
   3   4   5       77.54       63.46      2.97 o 
   4   4   5      806.95      694.78     16.40 o 
   5   4   5      261.56      276.48      9.73 o 
   6   4   5     1223.51     1253.70     26.50 o 
   7   4   5       18.88       13.44      3.88 o 
   8   4   5       44.82       47.75      6.03 o 
   9   4   5       36.32       26.65      6.42 o 
  10   4   5        8.87       -2.36      5.92 o 
  11   4   5      425.31      429.78     17.44 o 
  12   4   5        6.56        5.95      6.99 o 
  13   4   5      288.45      283.96     15.65 o 
 -14   5   5        4.08       -2.52      7.98 o 
 -13   5   5        0.63        2.62      7.36 o 
 -12   5   5      216.82      197.93     12.94 o 
 -11   5   5       53.32       48.00      8.35 o 
 -10   5   5      994.27      902.90     24.90 o 
  -9   5   5        0.24        9.27      5.96 o 
  -8   5   5      461.77      445.09     18.68 o 
  -7   5   5       49.02       46.14      6.25 o 
  -6   5   5       19.66       19.70      4.72 o 
  -5   5   5       28.15       29.24      4.95 o 
  -4   5   5       18.09       15.79      2.64 o 
  -3   5   5      412.82      426.13      9.26 o 
  -2   5   5      755.93      791.46     14.07 o 
  -1   5   5     2928.68     3038.11     42.70 o 
   0   5   5      221.23      193.41      5.96 o 
   1   5   5      735.55      747.44     10.49 o 
   2   5   5        5.10        8.62      1.93 o 
   3   5   5      576.65      607.92     18.86 o 
   4   5   5        3.15       -1.13      2.79 o 
   5   5   5       71.53       90.91      6.68 o 
   6   5   5      211.83      213.70     16.76 o 
   7   5   5        1.89        2.46      4.43 o 
   8   5   5      139.99      136.17     16.56 o 
   9   5   5      143.53      147.76      8.16 o 
  10   5   5       22.01       27.91      7.47 o 
  11   5   5      151.43      130.36     11.04 o 
  12   5   5       42.43       23.19      8.24 o 
  13   5   5       17.29       24.24      9.08 o 
 -13   6   5        4.29        5.20      7.99 o 
 -12   6   5       15.83       10.04      7.57 o 
 -11   6   5       85.54       77.93     10.57 o 
 -10   6   5        5.48       16.23      6.92 o 
  -9   6   5      112.33      143.62     10.12 o 
  -8   6   5       74.01       78.69      8.19 o 
  -7   6   5      134.46      122.90     10.13 o 
  -6   6   5      303.52      287.09     12.06 o 
  -5   6   5       33.84       32.13      6.27 o 
  -4   6   5      187.83      155.80      8.49 o 
  -3   6   5     1761.90     1720.60     34.63 o 
  -2   6   5     1922.10     1868.15     28.47 o 
  -1   6   5      814.09      785.49     14.47 o 
   0   6   5      328.12      336.67      8.46 o 
   1   6   5      723.25      706.96     12.56 o 
   2   6   5       73.22       72.76      4.96 o 
   3   6   5        0.46       -2.93      2.93 o 
   4   6   5       73.67       61.87      9.87 o 
   5   6   5      273.97      277.93     11.55 o 
   6   6   5      333.09      318.07     12.81 o 
   7   6   5      636.06      630.94     18.41 o 
   8   6   5      406.89      412.18     21.17 o 
   9   6   5      218.12      229.49     12.69 o 
  10   6   5      766.64      766.50     23.97 o 
  11   6   5       50.67       58.04      9.15 o 
  12   6   5      152.25      176.20     13.58 o 
 -12   7   5       18.51       21.12      8.52 o 
 -11   7   5       11.74       -2.24      7.07 o 
 -10   7   5       93.27       92.50      9.99 o 
  -9   7   5      257.83      241.30     13.34 o 
  -8   7   5      147.59      154.40     10.93 o 
  -7   7   5      824.92      814.58     29.85 o 
  -6   7   5      278.18      276.81     17.62 o 
  -5   7   5       20.05       19.47      5.75 o 
  -4   7   5      679.64      679.44     22.26 o 
  -3   7   5       14.93       10.26      5.05 o 
  -2   7   5      296.03      308.31     12.11 o 
  -1   7   5      550.15      555.99     12.10 o 
   0   7   5       60.73       48.66      5.35 o 
   1   7   5      935.83      915.16     17.91 o 
   2   7   5      248.83      261.35     15.42 o 
   3   7   5      213.40      207.56      8.23 o 
   4   7   5       80.21       87.13      6.04 o 
   5   7   5      385.20      404.47     14.62 o 
   6   7   5      152.88      139.17      9.49 o 
   7   7   5      270.44      304.20     26.25 o 
   8   7   5        1.25       -5.94      5.94 o 
   9   7   5      148.67      165.20     11.33 o 
  10   7   5       10.67       12.77      7.90 o 
  11   7   5       17.94       15.30      8.42 o 
 -11   8   5      114.27      116.50     15.36 o 
 -10   8   5        1.33       10.05      7.59 o 
  -9   8   5       83.15       82.53      9.84 o 
  -8   8   5       29.26       22.49      7.15 o 
  -7   8   5       96.28      101.25      9.38 o 
  -6   8   5      228.72      241.15     13.63 o 
  -5   8   5        1.46        2.52      5.52 o 
  -4   8   5        4.75        6.98      5.50 o 
  -3   8   5      980.00      972.87     24.69 o 
  -2   8   5      232.21      251.84     11.51 o 
  -1   8   5       67.85       58.14     12.46 o 
   0   8   5      259.47      294.02      9.74 o 
   1   8   5       91.45       96.93      6.35 o 
   2   8   5      836.50      835.51     17.85 o 
   3   8   5       59.28       40.86      5.51 o 
   4   8   5      515.74      570.26     14.84 o 
   5   8   5       51.81       65.17      7.89 o 
   6   8   5      289.37      281.83     13.22 o 
   7   8   5       41.63       47.17      8.04 o 
   8   8   5       35.63       33.85      8.63 o 
   9   8   5       26.81       35.98      8.51 o 
  10   8   5       26.80       17.17      8.38 o 
  -9   9   5        1.55        3.10      7.82 o 
  -8   9   5      195.91      185.20     12.59 o 
  -7   9   5       20.74       24.69      7.74 o 
  -6   9   5        3.01        3.38      9.22 o 
  -5   9   5        5.95        3.54      6.24 o 
  -4   9   5        6.48        5.54      6.26 o 
  -3   9   5       21.00       25.75     10.47 o 
  -2   9   5       53.56       55.89     15.60 o 
  -1   9   5      717.12      748.55     25.94 o 
   0   9   5       24.50       25.85      7.71 o 
   1   9   5      824.05      824.25     36.95 o 
   2   9   5        5.47        8.89      4.89 o 
   3   9   5      374.38      382.28     16.89 o 
   4   9   5        2.52        9.72      6.11 o 
   5   9   5       76.24       85.67     15.23 o 
   6   9   5       36.75       35.68      7.72 o 
   7   9   5       46.02       44.92     18.89 o 
   8   9   5        7.22       11.06     16.66 o 
  -7  10   5       56.54       63.29      9.75 o 
  -6  10   5        9.01        5.53      7.45 o 
  -5  10   5        0.89       -6.63      6.63 o 
  -4  10   5       11.95       16.32      7.86 o 
  -3  10   5       61.20       53.39      9.10 o 
  -2  10   5      229.92      231.69     13.99 o 
  -1  10   5      113.68      113.50     16.17 o 
   0  10   5      442.99      487.99     48.53 o 
   1  10   5       61.85       76.89     10.04 o 
   2  10   5      138.73      133.61     11.85 o 
   3  10   5        0.73        0.64      7.85 o 
   4  10   5        6.36       17.29      9.74 o 
   5  10   5        3.21       -3.56      7.46 o 
   6  10   5       60.26       68.66     11.30 o 
  -3  11   5        5.45        0.58      8.37 o 
  -2  11   5      192.80      203.72     49.46 o 
  -1  11   5       56.66       68.63     10.52 o 
   0  11   5       10.53       10.34      8.32 o 
   1  11   5       52.51       46.00      9.76 o 
 -15   0   6        0.56        3.73     11.61 o 
 -14   0   6      214.11      246.40     21.92 o 
 -13   0   6     1919.60     1943.66     65.03 o 
 -12   0   6      116.67      124.73     16.01 o 
 -11   0   6     2344.46     2401.93     47.40 o 
 -10   0   6      194.13      198.01      9.64 o 
  -9   0   6     1153.98     1181.75     33.55 o 
  -8   0   6     1853.07     1793.89     28.49 o 
  -7   0   6      188.35      184.38      6.41 o 
  -6   0   6     7038.76     6989.67     95.75 o 
  -5   0   6     8999.35     8494.37    139.79 o 
  -4   0   6     1400.33     1530.76     29.06 o 
  -3   0   6      597.74      628.45     22.02 o 
  -2   0   6     3013.75     2878.41     51.46 o 
  -1   0   6       22.90       29.73      4.30 o 
   0   0   6    12343.32    11526.42    152.98 o 
   1   0   6    14638.27    13648.52    278.55 o 
   2   0   6     1587.61     1583.96     29.27 o 
   3   0   6    12228.18    12292.63    199.00 o 
   4   0   6      876.76      887.24     19.01 o 
   5   0   6     2548.44     2586.99     94.93 o 
   6   0   6     2450.40     2376.44     44.15 o 
   7   0   6       35.10       30.67      5.05 o 
   8   0   6     1829.53     1808.09     36.42 o 
   9   0   6       55.41       53.20      5.95 o 
  10   0   6      753.85      785.21     34.56 o 
  11   0   6      109.32      116.33     15.55 o 
  12   0   6      592.89      618.40     32.54 o 
  13   0   6      114.94      102.08     16.17 o 
  14   0   6      241.34      209.76     21.04 o 
 -15   1   6      207.56      200.60     14.64 o 
 -14   1   6       59.43       30.45      8.90 o 
 -13   1   6      349.63      372.16     18.27 o 
 -12   1   6      798.63      763.56     21.90 o 
 -11   1   6      182.71      161.28      8.33 o 
 -10   1   6     1032.85     1122.97     24.49 o 
  -9   1   6      740.58      781.18     12.13 o 
  -8   1   6      104.51       96.25      3.97 o 
  -7   1   6     5564.36     5653.39     60.47 o 
  -6   1   6     9212.46     9522.62     90.33 o 
  -5   1   6      180.86      174.39      8.83 o 
  -4   1   6     7406.53     7368.03     85.83 o 
  -3   1   6     6742.63     6872.40     86.76 o 
  -2   1   6     9452.15     8743.20    103.94 o 
  -1   1   6     6575.15     6593.63     69.29 o 
   0   1   6      603.44      538.80      9.66 o 
   2   1   6     6859.60     6786.67     70.76 o 
   3   1   6     4404.40     4585.97     48.92 o 
   4   1   6     5388.23     5501.45     58.55 o 
   5   1   6     4185.16     4217.34     45.99 o 
   6   1   6      667.98      720.56     12.35 o 
   7   1   6     3255.87     3329.51     42.60 o 
   8   1   6       54.46       55.86      6.35 o 
   9   1   6      720.78      703.72     16.74 o 
  10   1   6      298.36      294.20     10.88 o 
  11   1   6      412.02      413.67     13.23 o 
  12   1   6       25.37       34.41      8.81 o 
  13   1   6      566.18      576.77     37.54 o 
  14   1   6       76.56       95.34     12.18 o 
 -15   2   6        1.00        0.53      8.12 o 
 -14   2   6     1118.50     1159.95     32.80 o 
 -13   2   6      114.50      121.08      8.44 o 
 -12   2   6      233.04      263.94     11.15 o 
 -11   2   6      123.78      128.00      9.37 o 
 -10   2   6      567.03      555.98     14.55 o 
  -9   2   6      241.55      234.48      9.09 o 
  -8   2   6       42.55       47.38      3.07 o 
  -7   2   6     2487.79     2546.71     26.98 o 
  -6   2   6      958.86      984.07     13.46 o 
  -5   2   6    19220.36    17821.97    195.45 o 
  -3   2   6    11426.72    10771.71    140.21 o 
  -2   2   6      147.90      197.25     16.52 o 
  -1   2   6     1492.75     1553.26     22.55 o 
   0   2   6      314.44      352.89      6.97 o 
   1   2   6       74.29       62.39      2.48 o 
   2   2   6       61.34       43.35      2.15 o 
   3   2   6     1640.07     1716.41     18.15 o 
   4   2   6     8254.97     8465.69     80.94 o 
   5   2   6      936.31      916.29     13.55 o 
   6   2   6     5064.63     5043.68     54.95 o 
   7   2   6      723.96      738.61     19.10 o 
   8   2   6     2217.15     2134.45     36.22 o 
   9   2   6        1.06        2.08      4.04 o 
  10   2   6      279.48      298.54     11.56 o 
  11   2   6      101.37       84.87      7.49 o 
  12   2   6      474.58      526.93     16.08 o 
  13   2   6       56.46       55.86     10.77 o 
  14   2   6      209.28      231.50     27.49 o 
 -15   3   6      335.62      367.82     14.71 o 
 -14   3   6       72.69       66.62      8.16 o 
 -13   3   6      531.96      541.76     23.36 o 
 -12   3   6      130.32      127.74      8.66 o 
 -11   3   6      433.11      411.43     13.16 o 
 -10   3   6       44.25       58.09      5.97 o 
  -9   3   6        8.00        1.49      3.95 o 
  -8   3   6       53.03       64.01      5.40 o 
  -7   3   6      122.93      132.45      5.51 o 
  -6   3   6     7274.52     7199.53     96.28 o 
  -5   3   6       52.46       44.72      2.93 o 
  -4   3   6    15395.11    14695.09    164.74 o 
  -3   3   6     1338.02     1401.81     18.60 o 
  -2   3   6     4937.57     4931.09     66.15 o 
  -1   3   6      140.73      143.60      4.63 o 
   0   3   6     1682.08     1683.73     24.42 o 
   1   3   6       26.98       20.10      2.63 o 
   2   3   6     2000.07     2135.36     26.40 o 
   3   3   6      650.14      625.54      9.51 o 
   4   3   6     1494.76     1615.38     19.12 o 
   5   3   6     2859.22     2904.20     33.15 o 
   6   3   6       99.51       97.13      5.15 o 
   7   3   6     4965.39     4986.67     63.46 o 
   8   3   6       63.88       62.50      6.06 o 
   9   3   6     1011.71     1005.17     22.04 o 
  10   3   6        4.24       -4.78      4.78 o 
  11   3   6      477.44      470.13     15.43 o 
  12   3   6        7.10       -5.05      5.83 o 
  13   3   6      157.56      161.76     10.62 o 
 -14   4   6      193.51      172.24     12.44 o 
 -13   4   6      370.03      366.25     16.40 o 
 -12   4   6      161.63      165.56     11.36 o 
 -11   4   6      923.27      942.62     29.98 o 
 -10   4   6       69.39       68.94      7.85 o 
  -9   4   6      394.15      368.94     14.24 o 
  -8   4   6     1216.86     1242.53     28.47 o 
  -7   4   6      155.51      156.96     16.40 o 
  -6   4   6      910.00      862.12     20.76 o 
  -5   4   6     1424.81     1427.31     22.52 o 
  -4   4   6      653.01      682.22     11.11 o 
  -3   4   6     4316.53     4219.50     50.00 o 
  -2   4   6     2536.54     2559.04     31.59 o 
  -1   4   6     5131.56     5291.37     61.38 o 
   0   4   6     1393.34     1386.68     21.21 o 
   1   4   6     1305.18     1244.06     19.28 o 
   3   4   6     2452.33     2517.18     31.28 o 
   4   4   6     1838.87     1862.69     28.64 o 
   5   4   6      187.65      179.46      8.23 o 
   6   4   6     1046.24     1091.55     24.80 o 
   7   4   6      113.92      107.96      8.06 o 
   8   4   6     1584.24     1599.11     35.24 o 
   9   4   6      102.02       94.74     23.27 o 
  10   4   6      359.93      378.19     17.28 o 
  11   4   6       28.51       34.61      7.94 o 
  12   4   6      339.36      341.04     33.45 o 
  13   4   6        5.01       -2.85      7.41 o 
 -14   5   6       72.32       48.55      9.59 o 
 -13   5   6       17.97       34.14      8.54 o 
 -12   5   6      518.90      545.30     19.98 o 
 -11   5   6      278.30      303.49     14.76 o 
 -10   5   6     1099.56     1123.83     39.38 o 
  -9   5   6      598.68      575.20     19.54 o 
  -8   5   6      213.43      213.82     13.94 o 
  -7   5   6     1724.49     1709.22     36.11 o 
  -6   5   6      477.97      470.02     26.92 o 
  -5   5   6      279.61      277.35     45.03 o 
  -4   5   6      638.81      631.99     17.96 o 
  -3   5   6      952.34      973.79     16.73 o 
  -2   5   6      927.66      913.88     15.85 o 
  -1   5   6     3374.69     3362.22     40.75 o 
   0   5   6     1415.36     1424.83     19.24 o 
   1   5   6     1559.09     1572.06     18.94 o 
   2   5   6     3119.86     3203.95     35.08 o 
   3   5   6      290.17      283.37      8.17 o 
   4   5   6     2648.25     2651.79     39.85 o 
   5   5   6      302.07      331.05     11.68 o 
   6   5   6      260.78      267.52     12.57 o 
   7   5   6      723.65      721.63     16.37 o 
   8   5   6       56.69       53.43      5.70 o 
   9   5   6      366.05      350.25     14.96 o 
  10   5   6       55.00       32.59      7.67 o 
  11   5   6      239.08      232.53     13.92 o 
  12   5   6       28.71       36.74      8.91 o 
 -13   6   6       34.05       22.08     15.13 o 
 -12   6   6       33.27       47.63      9.30 o 
 -11   6   6       57.53       49.56     12.46 o 
 -10   6   6        5.95        0.91      6.10 o 
  -9   6   6      380.65      369.48     15.30 o 
  -8   6   6        0.98       -1.60      5.34 o 
  -7   6   6      784.65      780.23     21.58 o 
  -6   6   6      458.02      419.83     19.69 o 
  -5   6   6     1745.32     1752.70     36.48 o 
  -4   6   6      427.77      417.68     20.11 o 
  -3   6   6     1058.68     1097.62     37.50 o 
  -2   6   6       41.94       41.09      3.85 o 
  -1   6   6      131.28      136.80      7.38 o 
   0   6   6      899.83      886.07     28.41 o 
   1   6   6      146.30      146.75     12.30 o 
   2   6   6     1158.04     1192.77     21.08 o 
   3   6   6      722.24      767.57     15.65 o 
   4   6   6     1037.69     1033.31     23.89 o 
   5   6   6      930.92      897.99     22.16 o 
   6   6   6      697.70      651.24     18.25 o 
   7   6   6      247.98      237.19     11.24 o 
   8   6   6      197.85      175.56      8.87 o 
   9   6   6        0.01       -5.70      5.86 o 
  10   6   6       24.25        7.88      7.21 o 
  11   6   6       35.60       29.71     11.79 o 
  12   6   6       58.87       75.99     11.17 o 
 -12   7   6        5.42        2.50      7.77 o 
 -11   7   6       10.09        7.05      7.49 o 
 -10   7   6       37.47       24.49      7.84 o 
  -9   7   6       44.53       68.08     12.33 o 
  -8   7   6      282.48      303.03     14.17 o 
  -7   7   6        9.19        7.66     10.75 o 
  -6   7   6     1072.35     1036.89     26.32 o 
  -5   7   6       11.40        5.63      5.32 o 
  -4   7   6     1515.69     1532.49     33.57 o 
  -3   7   6      229.12      244.81     11.01 o 
  -2   7   6     1388.49     1368.81     29.84 o 
  -1   7   6        6.26        1.85      3.20 o 
   0   7   6        8.18        4.08      3.46 o 
   1   7   6       10.08        4.11      3.65 o 
   2   7   6       10.13        2.59      4.68 o 
   3   7   6      381.45      388.06     11.01 o 
   4   7   6      126.18      131.74      8.72 o 
   5   7   6      678.46      682.51     19.41 o 
   6   7   6      172.37      180.54     20.65 o 
   7   7   6      380.90      330.98     14.08 o 
   8   7   6       33.31       31.11      7.32 o 
   9   7   6      215.10      186.88     14.77 o 
  10   7   6        5.49        1.37      7.00 o 
  11   7   6       72.35       66.39     10.58 o 
 -11   8   6        2.05       -6.91      7.67 o 
 -10   8   6      116.38      108.00     11.45 o 
  -9   8   6       10.54       11.49     12.15 o 
  -8   8   6        5.81        7.17      6.86 o 
  -7   8   6       14.76       22.42      7.45 o 
  -6   8   6       13.36       14.38      6.42 o 
  -5   8   6      387.57      356.51     15.31 o 
  -4   8   6       16.19        9.72     11.30 o 
  -3   8   6     1106.97     1048.10     34.17 o 
  -2   8   6        5.75       10.65      5.25 o 
  -1   8   6      947.03      922.64     25.03 o 
   0   8   6        0.37       -3.82      3.82 o 
   1   8   6      119.18      115.10      6.73 o 
   2   8   6        0.67        2.58      4.35 o 
   3   8   6       16.89       19.38      4.94 o 
   4   8   6       48.49       48.79      7.35 o 
   5   8   6        2.77        0.46     10.49 o 
   6   8   6      304.30      329.00     14.65 o 
   7   8   6        6.07        1.78      6.71 o 
   8   8   6      260.69      270.32     18.29 o 
   9   8   6        0.06       -1.76      9.64 o 
  -9   9   6      125.57      141.38     12.45 o 
  -8   9   6       47.02       45.96      8.94 o 
  -7   9   6       25.18       18.47      7.57 o 
  -6   9   6       37.12       44.11      8.09 o 
  -5   9   6        0.19       -6.94      6.94 o 
  -4   9   6       13.48        2.92      6.09 o 
  -3   9   6      103.49       73.48     13.58 o 
  -2   9   6      286.65      264.75     22.98 o 
  -1   9   6      279.31      247.54     13.65 o 
   0   9   6      429.33      406.58     17.05 o 
   1   9   6        7.02        4.27      6.85 o 
   2   9   6      259.79      271.70     10.58 o 
   3   9   6       18.62       16.41      6.74 o 
   4   9   6        8.92        3.80      6.38 o 
   5   9   6        9.89       12.45      7.00 o 
   6   9   6        0.68       -0.34      7.05 o 
   7   9   6      110.12       92.45     10.13 o 
   8   9   6        0.03        7.43      7.61 o 
  -6  10   6       28.72       22.97      8.03 o 
  -5  10   6        1.70        1.31      6.71 o 
  -4  10   6       19.18       20.37      7.93 o 
  -3  10   6        9.73        8.32      7.47 o 
  -2  10   6       36.18       24.20      8.26 o 
  -1  10   6       52.26       55.76      9.27 o 
   0  10   6      142.56      135.72     11.84 o 
   1  10   6       40.77       43.05      8.88 o 
   2  10   6       85.81       91.25     16.48 o 
   3  10   6      152.25      149.60     18.03 o 
   4  10   6       26.79       25.69      7.68 o 
   5  10   6       62.49       61.42      9.51 o 
  -1  11   6        1.94        7.05      8.14 o 
 -15   1   7        4.73        0.82      7.91 o 
 -14   1   7        1.18       -7.01      7.01 o 
 -13   1   7       11.43       22.03      6.03 o 
 -12   1   7        0.01        2.62      4.93 o 
 -11   1   7       10.38        6.04      4.61 o 
 -10   1   7      206.06      199.69     10.97 o 
  -9   1   7        0.15        0.97      2.50 o 
  -8   1   7       19.09       26.33      2.65 o 
  -7   1   7      300.41      323.54      6.95 o 
  -6   1   7      132.85      136.24      5.16 o 
  -5   1   7      174.01      163.01      5.16 o 
  -4   1   7     1420.30     1437.40     19.76 o 
  -3   1   7       30.43       29.14      1.79 o 
  -2   1   7      899.05      923.85     13.17 o 
  -1   1   7     1455.01     1490.86     17.22 o 
   0   1   7        1.79        5.09      1.27 o 
   1   1   7     3181.15     3248.26     35.14 o 
   2   1   7        0.08       -0.94      1.23 o 
   3   1   7      138.51      150.27      3.80 o 
   4   1   7     1378.12     1342.62     16.58 o 
   5   1   7      709.37      622.79     11.05 o 
   6   1   7      639.64      665.07     16.84 o 
   7   1   7     1230.83     1213.01     18.86 o 
   8   1   7      157.57      154.63     12.78 o 
   9   1   7      438.90      423.77     12.77 o 
  10   1   7      670.01      648.42     16.68 o 
  11   1   7        2.29       -4.72      6.16 o 
  12   1   7      209.82      220.74     24.80 o 
  13   1   7       59.72       58.19     10.38 o 
  14   1   7        2.52        4.19      9.35 o 
 -15   2   7        0.18        1.76      8.65 o 
 -14   2   7       10.21       15.08      6.85 o 
 -13   2   7        6.98       -2.75      5.50 o 
 -12   2   7       10.98       12.61      5.38 o 
 -11   2   7       55.82       51.79      6.45 o 
 -10   2   7      195.63      193.34     13.81 o 
  -9   2   7        1.42       -0.67      4.75 o 
  -8   2   7       97.78      101.33      4.86 o 
  -7   2   7       56.34       52.01      3.32 o 
  -6   2   7       27.22       32.14      2.70 o 
  -5   2   7     1563.91     1588.39     21.96 o 
  -4   2   7      314.80      339.33      7.26 o 
  -3   2   7      636.44      625.12     11.95 o 
  -2   2   7       76.80       62.10      6.05 o 
  -1   2   7      173.11      174.87      5.04 o 
   0   2   7     2325.88     2398.17     33.51 o 
   1   2   7       67.46       76.38      4.62 o 
   2   2   7      210.29      208.40      3.90 o 
   3   2   7        0.47        0.25      1.44 o 
   4   2   7      592.16      628.32      9.46 o 
   5   2   7       12.68       10.16      2.02 o 
   6   2   7      633.79      645.22     11.79 o 
   7   2   7       82.43       72.82      5.70 o 
   8   2   7        2.89        5.87      3.99 o 
   9   2   7      366.65      373.19     12.50 o 
  10   2   7       94.95       90.99      8.34 o 
  11   2   7       67.58       71.50      7.47 o 
  12   2   7        0.27       -5.91      5.91 o 
  13   2   7       15.35       12.93      8.74 o 
 -15   3   7       71.01       69.86      8.88 o 
 -14   3   7        0.95        2.16      6.37 o 
 -13   3   7        9.04        8.91      6.97 o 
 -12   3   7        9.05        2.84      5.38 o 
 -11   3   7       12.03        4.72      5.04 o 
 -10   3   7       48.17       42.85      5.79 o 
  -9   3   7       32.54       40.93      5.39 o 
  -8   3   7      486.42      468.67     15.09 o 
  -7   3   7      354.09      361.39     11.35 o 
  -6   3   7      455.48      408.64      8.39 o 
  -5   3   7      674.54      632.04     11.95 o 
  -4   3   7       12.61        9.14      3.68 o 
  -3   3   7       20.21       17.08      2.72 o 
  -2   3   7      355.15      352.68      7.90 o 
  -1   3   7       29.36       34.15      2.78 o 
   0   3   7        1.50        0.60      1.80 o 
   1   3   7        0.61       -1.66      1.66 o 
   2   3   7     3118.41     2998.76     36.26 o 
   3   3   7      454.05      444.31      7.63 o 
   4   3   7     2193.47     2051.57     24.36 o 
   5   3   7      385.44      395.56     10.05 o 
   6   3   7      109.60      116.58      6.70 o 
   7   3   7      513.32      510.56     14.00 o 
   8   3   7      183.09      168.77      8.65 o 
   9   3   7       77.89       78.25      7.12 o 
  10   3   7       23.19       29.41      5.97 o 
  11   3   7       96.35       93.60      8.25 o 
  12   3   7       33.90       36.60     11.73 o 
  13   3   7      208.55      198.05     11.71 o 
 -14   4   7        1.02       -2.22      7.71 o 
 -13   4   7       23.14       21.04      8.22 o 
 -12   4   7        7.94       14.62      8.11 o 
 -11   4   7       18.40       15.45      6.87 o 
 -10   4   7      823.08      754.39     25.75 o 
  -9   4   7      134.79      122.47      9.19 o 
  -8   4   7     1614.12     1556.01     33.92 o 
  -7   4   7      232.26      194.99     12.80 o 
  -6   4   7      374.81      389.16     17.28 o 
  -5   4   7      154.36      145.92      5.11 o 
  -4   4   7       10.58       17.85      3.22 o 
  -3   4   7      139.78      154.66      5.01 o 
  -2   4   7      755.43      770.53     12.02 o 
  -1   4   7      498.49      500.56     10.19 o 
   0   4   7       21.69       19.95      2.69 o 
   1   4   7     3638.63     3726.90     51.14 o 
   2   4   7      606.74      669.01     10.78 o 
   3   4   7     4718.37     4796.44     56.92 o 
   4   4   7      254.28      240.50      9.12 o 
   5   4   7      911.80      941.06     18.04 o 
   6   4   7      150.16      144.74      9.73 o 
   7   4   7       83.53       77.23      7.52 o 
   8   4   7      339.34      349.95     14.12 o 
   9   4   7        2.06       -4.87      4.87 o 
  10   4   7       22.06       19.68      6.94 o 
  11   4   7       21.65       16.37     12.85 o 
  12   4   7      135.96      145.25     12.01 o 
  13   4   7       19.41       22.72      9.25 o 
 -14   5   7       25.69       39.12     12.07 o 
 -13   5   7        5.77        2.32      7.48 o 
 -12   5   7        5.71       14.68      7.94 o 
 -11   5   7       43.65       43.94      8.12 o 
 -10   5   7       40.54       36.74      7.68 o 
  -9   5   7      348.03      329.23     14.66 o 
  -8   5   7      122.88      131.03     25.47 o 
  -7   5   7      293.92      276.13     12.34 o 
  -6   5   7       81.63       86.91      7.19 o 
  -5   5   7       28.22       25.04      4.78 o 
  -4   5   7      343.94      365.60      9.02 o 
  -3   5   7      306.73      281.46      6.88 o 
  -2   5   7      135.42      136.51      4.97 o 
  -1   5   7      811.08      891.98     13.70 o 
   0   5   7     1128.11     1115.97     16.08 o 
   1   5   7      406.51      403.26      7.30 o 
   2   5   7     1142.65     1119.45     16.45 o 
   3   5   7       18.65       17.21      4.34 o 
   4   5   7      419.48      421.39     13.27 o 
   5   5   7      823.29      782.43     33.66 o 
   6   5   7       85.58       92.79      7.12 o 
   7   5   7        5.96        4.73      5.29 o 
   8   5   7      262.98      250.96     20.49 o 
   9   5   7      125.75      110.93     18.55 o 
  10   5   7      178.72      172.08     11.90 o 
  11   5   7      239.91      253.80     24.69 o 
  12   5   7       43.49       31.82     14.72 o 
 -13   6   7        5.55        1.24      8.22 o 
 -12   6   7       19.31       18.57      7.92 o 
 -11   6   7        9.97       15.55      8.89 o 
 -10   6   7      302.10      274.60     16.27 o 
  -9   6   7       32.10       36.32      7.49 o 
  -8   6   7      528.65      519.09     17.76 o 
  -7   6   7      355.58      358.46     14.47 o 
  -6   6   7        1.18        1.37      4.94 o 
  -5   6   7      712.98      716.16     26.79 o 
  -4   6   7       20.85       16.31      5.01 o 
  -3   6   7      532.00      538.08     11.79 o 
  -2   6   7        4.42        8.77      3.19 o 
  -1   6   7      521.27      517.56     14.13 o 
   0   6   7     1344.59     1420.44     23.05 o 
   1   6   7      970.40      932.42     18.76 o 
   2   6   7      545.86      529.43     12.31 o 
   3   6   7      196.02      168.83      8.81 o 
   4   6   7      675.41      737.44     19.34 o 
   5   6   7      104.08       96.87     13.27 o 
   6   6   7      567.22      559.01     16.88 o 
   7   6   7        1.09        4.17      7.95 o 
   8   6   7      237.51      230.98     12.69 o 
   9   6   7      477.96      472.90     22.83 o 
  10   6   7       83.55       86.98     10.43 o 
  11   6   7      140.08      161.08     13.11 o 
 -12   7   7       13.85       14.88      8.48 o 
 -11   7   7       18.55       21.17      8.05 o 
 -10   7   7      164.59      161.19     12.11 o 
  -9   7   7       53.32       41.35      8.22 o 
  -8   7   7      145.72      150.97     10.78 o 
  -7   7   7       23.19       22.90      7.02 o 
  -6   7   7      569.10      549.41     19.46 o 
  -5   7   7       96.04      108.94      8.58 o 
  -4   7   7     1543.22     1450.40     48.63 o 
  -3   7   7      197.54      223.33     10.76 o 
  -2   7   7       46.84       41.11      7.02 o 
  -1   7   7     1525.59     1485.29     24.72 o 
   0   7   7       36.75       48.61      4.95 o 
   1   7   7       19.12       11.98      4.60 o 
   2   7   7      397.58      436.11     11.64 o 
   3   7   7      191.56      210.07     10.49 o 
   4   7   7      357.78      365.63     13.70 o 
   5   7   7      367.39      321.47     13.08 o 
   6   7   7       46.17       49.58      7.62 o 
   7   7   7       30.35       28.79      6.87 o 
   8   7   7      145.52      135.02     35.55 o 
   9   7   7       30.88       33.45      8.52 o 
  10   7   7      160.58      183.13     13.31 o 
 -10   8   7      102.28      115.72     11.54 o 
  -9   8   7       79.58       70.21      9.95 o 
  -8   8   7      342.71      348.39     16.00 o 
  -7   8   7      310.24      273.19     14.03 o 
  -6   8   7      189.90      190.60     12.02 o 
  -5   8   7      132.82      128.28      9.66 o 
  -4   8   7       39.63       28.22     11.06 o 
  -3   8   7        7.62       12.85      6.87 o 
  -2   8   7        2.78       -4.81      4.81 o 
  -1   8   7       60.75       74.88     16.32 o 
   0   8   7        0.06        5.45      4.22 o 
   1   8   7      559.36      616.48     14.88 o 
   2   8   7       41.53       44.03      5.60 o 
   3   8   7      933.01      883.05     27.13 o 
   4   8   7      243.91      248.98     12.46 o 
   5   8   7      472.77      487.11     34.20 o 
   6   8   7        0.29       -4.27      5.91 o 
   7   8   7       41.61       41.64      7.71 o 
   8   8   7       80.78       71.30     12.44 o 
   9   8   7       14.71        5.55      7.69 o 
  -9   9   7      253.48      259.34     16.27 o 
  -8   9   7       30.17       28.65      8.55 o 
  -7   9   7      118.84      144.82     11.52 o 
  -6   9   7        8.64        4.46      6.84 o 
  -5   9   7       45.60       29.58      7.55 o 
  -4   9   7       33.99       36.80      7.71 o 
  -3   9   7        7.00        8.39     10.10 o 
  -2   9   7       33.55       35.60      8.05 o 
  -1   9   7        9.45       11.62      9.30 o 
   0   9   7      376.59      429.45     17.57 o 
   1   9   7        4.58        5.99      8.76 o 
   2   9   7      681.02      764.82     23.63 o 
   3   9   7        0.90       -0.98      6.15 o 
   4   9   7      261.54      275.89     19.17 o 
   5   9   7       12.87       10.63      6.98 o 
   6   9   7       14.24       19.32     19.98 o 
   7   9   7        0.80        2.47      7.22 o 
  -6  10   7       21.51       13.34      7.66 o 
  -5  10   7       33.31       26.12     12.49 o 
  -4  10   7        0.72      -10.00     10.00 o 
  -3  10   7       50.67       66.97      9.44 o 
  -2  10   7        0.37        2.68      7.60 o 
  -1  10   7      102.39      128.77     13.78 o 
   0  10   7       50.14       63.29      9.75 o 
   1  10   7      357.05      403.10     26.32 o 
   2  10   7        0.24        0.67     11.40 o 
   3  10   7      100.18      104.59     10.26 o 
   4  10   7        0.19        3.12      7.03 o 
   5  10   7       51.89       46.01     14.87 o 
 -15   0   8        1.50        6.63     12.85 o 
 -14   0   8       82.04       75.45     14.98 o 
 -13   0   8       20.31       26.32     12.13 o 
 -12   0   8     1435.92     1383.66     51.77 o 
 -11   0   8      138.29      146.93     24.92 o 
 -10   0   8     3776.77     3832.98     56.44 o 
  -9   0   8     3599.17     3691.82     54.16 o 
  -8   0   8     1862.09     1828.64     29.50 o 
  -7   0   8     2444.39     2499.35     47.37 o 
  -6   0   8       74.69       78.74     15.60 o 
  -5   0   8      539.29      517.43     13.84 o 
  -4   0   8     1884.70     1957.10     41.09 o 
  -3   0   8     7698.00     7836.20    128.91 o 
  -2   0   8     8966.85     8634.80    116.03 o 
  -1   0   8    13325.02    12853.06    170.81 o 
   0   0   8    15366.50    14590.23    193.71 o 
   1   0   8     7142.07     6962.72    114.85 o 
   2   0   8      439.55      438.55     11.68 o 
   3   0   8     1195.03     1189.86     31.35 o 
   4   0   8     1677.27     1744.31     43.79 o 
   5   0   8     1012.11     1065.66     23.38 o 
   6   0   8      443.00      459.38     17.67 o 
   7   0   8     1984.36     1919.87     38.51 o 
   8   0   8      101.66       85.91      6.99 o 
   9   0   8     1048.68     1028.41     51.46 o 
  10   0   8       43.71       37.93     11.56 o 
  11   0   8      754.47      778.47     37.52 o 
  12   0   8      312.41      264.07     22.70 o 
  13   0   8       43.49       40.68     14.04 o 
 -15   1   8        5.56       -6.16      8.08 o 
 -14   1   8      294.54      276.61     16.46 o 
 -13   1   8      340.81      326.76     19.08 o 
 -12   1   8      418.42      456.92     14.32 o 
 -11   1   8     1590.65     1680.30     31.19 o 
 -10   1   8       31.97       33.27      4.19 o 
  -9   1   8     1262.49     1198.78     15.80 o 
  -8   1   8       74.34       79.13      4.99 o 
  -7   1   8     3794.93     3825.57     42.83 o 
  -6   1   8        2.99        5.33      2.45 o 
  -5   1   8      701.81      677.32     12.77 o 
  -4   1   8     1509.06     1524.11     27.33 o 
  -3   1   8     7211.91     6950.79     83.86 o 
  -2   1   8      128.64      106.07      3.30 o 
  -1   1   8     1695.31     1649.35     19.14 o 
   0   1   8     5515.94     5405.79     57.05 o 
   1   1   8     1427.54     1430.93     16.99 o 
   2   1   8     4482.19     4683.84     56.06 o 
   3   1   8      995.86      927.13     12.29 o 
   4   1   8     1262.58     1224.59     18.01 o 
   5   1   8      936.78      977.45     15.60 o 
   6   1   8     3091.94     3161.98     40.99 o 
   7   1   8      202.67      202.64      6.82 o 
   8   1   8     1323.24     1353.43     25.93 o 
   9   1   8       11.68       15.95      4.87 o 
  10   1   8      872.30      830.26     19.66 o 
  11   1   8       90.34       83.85     10.65 o 
  12   1   8      175.19      188.30     15.49 o 
  13   1   8      100.70      110.64     18.94 o 
 -15   2   8      200.89      185.00     15.06 o 
 -14   2   8       35.49       39.58      7.40 o 
 -13   2   8      828.72      896.38     21.78 o 
 -12   2   8       58.13       48.05      6.51 o 
 -11   2   8      208.32      208.30      9.83 o 
 -10   2   8      137.92      137.79      7.85 o 
  -9   2   8        0.50       -0.19      2.68 o 
  -8   2   8      772.04      785.88     12.60 o 
  -7   2   8      413.94      425.16      9.57 o 
  -6   2   8     4191.36     4209.87     46.33 o 
  -5   2   8        5.01        5.06      2.37 o 
  -4   2   8    12431.90    11876.37    136.59 o 
  -3   2   8       56.78       53.77      5.11 o 
  -2   2   8    10973.55    10271.05    134.47 o 
  -1   2   8     2068.78     2160.67     31.22 o 
   0   2   8     2173.55     2313.68     28.98 o 
   1   2   8     1997.88     2029.44     23.36 o 
   2   2   8       63.45       50.38      2.38 o 
   3   2   8     1738.59     1734.30     20.82 o 
   4   2   8      432.88      442.03      7.68 o 
   5   2   8     2456.98     2472.01     32.73 o 
   6   2   8      244.05      236.69      6.96 o 
   7   2   8     2267.88     2289.82     45.43 o 
   8   2   8        0.39        2.27      3.89 o 
   9   2   8     1195.05     1195.13     24.89 o 
  10   2   8       79.49       90.03      7.76 o 
  11   2   8      445.11      428.04     19.40 o 
  12   2   8      205.88      211.66     15.54 o 
  13   2   8      156.91      180.50     15.37 o 
 -14   3   8      648.10      672.09     24.43 o 
 -13   3   8       74.77       76.84      8.07 o 
 -12   3   8      426.53      390.70     13.95 o 
 -11   3   8      291.38      285.22     11.63 o 
 -10   3   8       11.48       10.88      4.97 o 
  -9   3   8      516.08      493.54     16.60 o 
  -8   3   8      471.56      484.04     13.26 o 
  -7   3   8     1162.44     1147.97     17.55 o 
  -6   3   8      142.73      144.53      5.23 o 
  -5   3   8     2367.16     2298.89     29.76 o 
  -4   3   8       42.72       40.56      3.58 o 
  -3   3   8    10401.03    10102.60    132.75 o 
  -2   3   8      131.95      145.36      5.60 o 
  -1   3   8     3209.22     3094.42     43.31 o 
   0   3   8      220.75      210.81      5.94 o 
   1   3   8      553.96      589.69     10.95 o 
   2   3   8     2838.65     2911.11     40.90 o 
   3   3   8        9.12       25.99      4.86 o 
   4   3   8      705.90      706.05     11.74 o 
   5   3   8      964.33      898.90     18.41 o 
   6   3   8     3061.61     3015.08     47.77 o 
   7   3   8        1.49        0.68      4.00 o 
   8   3   8      696.26      692.60     17.40 o 
   9   3   8        5.43       -1.36      4.58 o 
  10   3   8      961.16      956.42     32.70 o 
  11   3   8       77.99       77.51      8.21 o 
  12   3   8      292.45      330.52     20.30 o 
  13   3   8       10.00       14.71     10.48 o 
 -14   4   8       66.57       53.10      9.78 o 
 -13   4   8      167.48      170.02     12.14 o 
 -12   4   8      785.00      774.26     23.71 o 
 -11   4   8      272.10      256.02     16.97 o 
 -10   4   8      913.22      947.70     25.47 o 
  -9   4   8      571.68      556.80     18.27 o 
  -8   4   8      410.11      431.93     18.21 o 
  -7   4   8      349.29      387.23     13.97 o 
  -6   4   8      201.91      199.71      6.32 o 
  -5   4   8      125.97      121.42      4.92 o 
  -4   4   8     1028.04      998.09     15.18 o 
  -3   4   8      701.29      749.44     12.26 o 
  -2   4   8     3055.50     3123.26     44.36 o 
  -1   4   8     7508.13     7486.77     99.60 o 
   0   4   8     2562.34     2684.76     38.41 o 
   1   4   8     2111.08     2203.38     32.11 o 
   2   4   8     2126.94     2160.61     29.18 o 
   3   4   8      106.04      119.72     10.86 o 
   4   4   8      850.78      881.39     29.67 o 
   5   4   8      283.20      286.09      9.16 o 
   6   4   8        1.12        9.81      4.88 o 
   7   4   8     1137.85     1130.51     27.60 o 
   8   4   8       63.70       70.87      7.79 o 
   9   4   8     1166.14     1142.81     25.14 o 
  10   4   8       56.56       49.89      7.37 o 
  11   4   8      256.21      241.61     12.05 o 
  12   4   8       14.68        9.82      8.02 o 
 -13   5   8      128.32      121.51     11.40 o 
 -12   5   8       54.17       68.43     11.94 o 
 -11   5   8     1092.68     1077.85     29.27 o 
 -10   5   8       38.78       40.61      8.02 o 
  -9   5   8     1091.07     1070.06     27.67 o 
  -8   5   8      224.37      218.44     14.35 o 
  -7   5   8      269.01      246.05     14.74 o 
  -6   5   8      598.73      608.16     22.83 o 
  -5   5   8      107.72      101.86      7.75 o 
  -4   5   8       25.04       23.42      3.59 o 
  -3   5   8     1218.68     1248.02     18.23 o 
  -2   5   8     1378.49     1394.10     24.40 o 
  -1   5   8     1381.49     1430.70     20.02 o 
   0   5   8     1799.37     1810.50     27.97 o 
   1   5   8      748.35      805.43     19.35 o 
   2   5   8     1059.79     1086.98     18.69 o 
   3   5   8      295.30      320.99     13.06 o 
   4   5   8      390.54      395.28     12.71 o 
   5   5   8      580.21      570.73     16.08 o 
   6   5   8     1327.50     1272.52     42.54 o 
   7   5   8       29.18       24.00      6.14 o 
   8   5   8      384.55      355.43     14.93 o 
   9   5   8        1.64       -3.80      6.06 o 
  10   5   8      163.20      124.24     11.25 o 
  11   5   8       32.23       27.09      8.48 o 
  12   5   8       22.30       20.81      9.07 o 
 -13   6   8       80.36      100.42     14.82 o 
 -12   6   8       56.13       68.15      9.90 o 
 -11   6   8        3.70        5.26      7.23 o 
 -10   6   8      300.63      306.52     17.51 o 
  -9   6   8        4.75        5.94      6.53 o 
  -8   6   8      578.42      544.65     18.49 o 
  -7   6   8        1.02        0.38      5.34 o 
  -6   6   8      625.52      610.73     18.78 o 
  -5   6   8      270.04      262.45     11.69 o 
  -4   6   8     2109.56     2193.16     46.84 o 
  -3   6   8        5.88        4.35      4.59 o 
  -2   6   8      856.07      873.71     19.40 o 
  -1   6   8      172.89      189.06      6.33 o 
   0   6   8       17.30       16.36      3.07 o 
   1   6   8      683.35      660.23     14.14 o 
   2   6   8        3.94       -0.38      4.17 o 
   3   6   8      912.81      944.40     22.72 o 
   4   6   8      365.91      359.26     12.91 o 
   5   6   8      731.45      663.53     18.49 o 
   6   6   8      481.62      504.00     28.32 o 
   7   6   8      487.91      451.05     17.25 o 
   8   6   8        5.66       -1.30      5.95 o 
   9   6   8       77.48       61.19      9.33 o 
  10   6   8       26.02       21.87     10.80 o 
  11   6   8       45.50       29.89      9.16 o 
 -11   7   8       15.18       16.71      8.30 o 
 -10   7   8        4.39        0.89      6.95 o 
  -9   7   8        6.25       -5.64      6.31 o 
  -8   7   8      120.00      113.08     12.23 o 
  -7   7   8      247.50      223.71     12.33 o 
  -6   7   8       41.52       44.28      7.64 o 
  -5   7   8     1137.51     1212.51     29.17 o 
  -4   7   8       51.88       55.07      7.09 o 
  -3   7   8     1697.07     1788.57     73.09 o 
  -2   7   8        1.09        4.52      3.69 o 
  -1   7   8      461.94      478.93     27.88 o 
   0   7   8       66.72       61.00      8.12 o 
   1   7   8        7.08       10.21      3.92 o 
   2   7   8       94.14       98.70      7.78 o 
   3   7   8       24.35       27.06      6.11 o 
   4   7   8      403.06      431.86     15.07 o 
   5   7   8       49.65       52.36      7.18 o 
   6   7   8      446.44      458.78     16.27 o 
   7   7   8       15.98        6.01      8.24 o 
   8   7   8      256.85      239.11     13.66 o 
   9   7   8        9.34       12.18      7.78 o 
  10   7   8       52.24       59.07      9.94 o 
 -10   8   8       51.05       45.61     13.58 o 
  -9   8   8        0.85       13.72      8.86 o 
  -8   8   8       16.57       21.43      7.62 o 
  -7   8   8        0.04        3.90      6.73 o 
  -6   8   8       36.85       22.73      7.15 o 
  -5   8   8        0.10       -8.06     11.66 o 
  -4   8   8      353.97      386.34     15.49 o 
  -3   8   8      171.48      167.00     10.39 o 
  -2   8   8      394.12      358.27     21.87 o 
  -1   8   8      137.77      131.03     13.89 o 
   0   8   8      377.91      353.96     11.41 o 
   1   8   8       62.43       61.69      7.21 o 
   2   8   8      166.15      167.73      9.94 o 
   3   8   8        4.27       16.19      6.31 o 
   4   8   8       46.19       45.11      7.30 o 
   5   8   8       34.20       32.66      7.31 o 
   6   8   8        2.75        2.43      6.35 o 
   7   8   8      177.62      189.40     16.32 o 
   8   8   8       26.07       20.89      8.00 o 
  -8   9   8       99.04      112.06     11.81 o 
  -7   9   8        5.21       10.00     10.39 o 
  -6   9   8       27.38       22.36      7.90 o 
  -5   9   8        2.46        2.52      6.73 o 
  -4   9   8       20.16       20.06      7.04 o 
  -3   9   8      112.13      117.16     15.65 o 
  -2   9   8      306.55      295.61     20.42 o 
  -1   9   8      169.25      149.25     11.45 o 
   0   9   8       92.31       77.51      9.30 o 
   1   9   8      269.12      232.56     19.22 o 
   2   9   8       19.90       29.21      7.10 o 
   3   9   8       96.20      104.84      9.57 o 
   4   9   8        3.72        4.00      6.65 o 
   5   9   8        6.07       -1.91      6.84 o 
   6   9   8       18.58       23.96      8.30 o 
  -5  10   8       34.43       29.48     13.73 o 
  -4  10   8       15.39       25.44     12.07 o 
  -3  10   8        3.10       -3.99      7.25 o 
  -2  10   8        2.84       -3.28      9.33 o 
  -1  10   8        5.08       -0.02      7.37 o 
   0  10   8        0.48       -3.01     10.93 o 
   1  10   8       46.72       36.79     13.21 o 
   2  10   8        8.65       10.93     12.02 o 
   3  10   8       76.64      102.46     10.57 o 
   4  10   8       26.09       39.03      8.58 o 
 -15   1   9        1.11        5.44     10.96 o 
 -14   1   9        5.92        2.50      8.66 o 
 -13   1   9        5.57        0.15      5.51 o 
 -12   1   9       47.66       47.59      6.49 o 
 -11   1   9        2.66        0.17      4.87 o 
 -10   1   9       99.91       96.09      4.58 o 
  -9   1   9      196.86      191.74      5.98 o 
  -8   1   9      142.95      139.47      5.24 o 
  -7   1   9      170.35      177.51      9.45 o 
  -6   1   9      616.64      588.82     12.69 o 
  -5   1   9       80.05       76.82      5.10 o 
  -4   1   9     1991.12     1995.64     26.64 o 
  -3   1   9     2762.58     2618.64     29.55 o 
  -2   1   9      182.69      188.09      6.59 o 
  -1   1   9     2509.45     2519.98     29.61 o 
   0   1   9     2888.04     2826.07     31.34 o 
   1   1   9      520.94      545.29      8.11 o 
   2   1   9     2274.66     2221.33     28.88 o 
   3   1   9      566.54      570.13     10.36 o 
   4   1   9       24.98       28.05      3.18 o 
   5   1   9     1607.65     1626.81     24.47 o 
   6   1   9      174.36      170.97      6.19 o 
   7   1   9       65.92       82.31      8.68 o 
   8   1   9      860.42      827.25     18.87 o 
   9   1   9       27.30       36.89      5.65 o 
  10   1   9      183.38      170.61      9.23 o 
  11   1   9      271.58      236.36     15.14 o 
  12   1   9        0.80        6.97     13.14 o 
  13   1   9       61.45       26.89     16.04 o 
 -15   2   9       54.62       55.21     19.10 o 
 -14   2   9       24.52       23.54      6.83 o 
 -13   2   9       23.41       26.54      9.46 o 
 -12   2   9        1.24        0.04      6.52 o 
 -11   2   9       45.66       40.68      6.35 o 
 -10   2   9       45.17       40.34      7.46 o 
  -9   2   9        5.72       -2.87      2.87 o 
  -8   2   9      160.66      144.58      5.50 o 
  -7   2   9        0.24        1.04      2.38 o 
  -6   2   9      391.85      397.01     10.72 o 
  -5   2   9      185.11      170.38      9.34 o 
  -4   2   9      503.40      477.57      9.34 o 
  -3   2   9      176.66      160.66      5.90 o 
  -2   2   9      380.57      346.59     11.83 o 
  -1   2   9     1377.15     1366.67     18.82 o 
   0   2   9     1410.91     1329.04     18.30 o 
   1   2   9      826.92      796.09     11.04 o 
   2   2   9       89.97       81.49      3.87 o 
   3   2   9       37.25       42.92      3.24 o 
   4   2   9      211.36      227.85      6.57 o 
   5   2   9      158.18      137.07      6.16 o 
   6   2   9      104.55      104.23      5.03 o 
   7   2   9      455.91      428.62     12.89 o 
   8   2   9      100.71       98.22     12.49 o 
   9   2   9      189.69      185.89      9.40 o 
  10   2   9      144.23      145.39      9.16 o 
  11   2   9       34.86       36.49      6.80 o 
  12   2   9        5.52        5.29      8.61 o 
  13   2   9        2.36        2.45      9.05 o 
 -14   3   9        0.38       -0.40      6.54 o 
 -13   3   9        0.87       -5.47      5.47 o 
 -12   3   9        0.56       -5.18      5.18 o 
 -11   3   9       18.58       14.32      5.59 o 
 -10   3   9        7.43       10.58      5.03 o 
  -9   3   9      165.18      162.71      8.50 o 
  -8   3   9      899.33      919.27     16.84 o 
  -7   3   9      700.83      712.03     12.88 o 
  -6   3   9     1216.19     1189.58     18.06 o 
  -5   3   9      775.27      732.62     14.51 o 
  -4   3   9       60.29       58.20      6.32 o 
  -3   3   9      523.78      569.27     11.80 o 
  -2   3   9        2.53        1.32      2.56 o 
  -1   3   9     1014.24     1050.12     17.60 o 
   0   3   9     1255.85     1247.25     19.93 o 
   1   3   9      381.23      393.74      8.73 o 
   2   3   9     1375.75     1414.90     24.75 o 
   3   3   9     2763.70     2819.87     32.43 o 
   4   3   9      637.00      651.28     11.94 o 
   5   3   9      610.84      564.59     14.12 o 
   6   3   9      513.58      458.05     32.09 o 
   7   3   9      321.84      318.56     11.99 o 
   8   3   9       72.50       67.94     11.56 o 
   9   3   9       75.28       73.31      7.75 o 
  10   3   9        0.22       -5.24      5.24 o 
  11   3   9       45.25       47.43      7.31 o 
  12   3   9       39.71       35.29      7.81 o 
 -14   4   9       14.30        9.42      8.41 o 
 -13   4   9        9.09       16.26      8.05 o 
 -12   4   9        7.02        1.71      6.86 o 
 -11   4   9        5.62       -1.48      6.23 o 
 -10   4   9       19.02       16.57      7.01 o 
  -9   4   9        7.20       12.56      5.97 o 
  -8   4   9       60.63       53.45      6.98 o 
  -7   4   9      652.97      605.75     14.62 o 
  -6   4   9      979.64      938.97     15.33 o 
  -5   4   9      425.61      416.07     14.90 o 
  -4   4   9       16.54       18.95      3.66 o 
  -3   4   9       14.50       11.84      3.13 o 
  -2   4   9      170.67      161.96      6.35 o 
  -1   4   9      127.86      139.61      5.87 o 
   0   4   9        1.31        1.87      2.64 o 
   1   4   9       39.74       32.86      3.37 o 
   2   4   9     1163.52     1134.59     19.02 o 
   3   4   9     2263.12     2201.81     32.71 o 
   4   4   9      839.98      807.58     16.28 o 
   5   4   9       51.40       38.24      5.79 o 
   6   4   9     1067.52     1038.43     25.61 o 
   7   4   9       10.17       13.53      5.61 o 
   8   4   9      129.37      114.55      8.28 o 
   9   4   9       55.27       58.25      7.34 o 
  10   4   9       29.55       25.19      6.48 o 
  11   4   9       40.25       43.26      8.99 o 
  12   4   9       60.21       56.33      9.97 o 
 -13   5   9       33.16       37.71      8.98 o 
 -12   5   9       27.04       14.49      7.80 o 
 -11   5   9       12.73        7.72      7.09 o 
 -10   5   9      167.07      153.00     15.96 o 
  -9   5   9        8.99       -0.88      7.02 o 
  -8   5   9      693.84      647.11     20.14 o 
  -7   5   9       69.67       65.41      7.48 o 
  -6   5   9      341.34      302.58     12.49 o 
  -5   5   9     1223.63     1234.17     18.82 o 
  -4   5   9      507.22      540.72     10.68 o 
  -3   5   9      125.88      124.84      5.62 o 
  -2   5   9       19.45       26.90      3.20 o 
  -1   5   9      269.09      266.47      9.97 o 
   0   5   9        2.84       11.54      3.22 o 
   1   5   9     1349.01     1368.59     26.88 o 
   2   5   9       91.72      104.86      5.38 o 
   3   5   9      386.47      378.63     12.40 o 
   4   5   9       41.31       40.79      5.46 o 
   5   5   9       15.30        9.65      5.35 o 
   6   5   9       59.59       64.26      7.45 o 
   7   5   9        5.29        7.46      5.76 o 
   8   5   9      218.84      193.38     16.14 o 
   9   5   9       36.58       36.52      8.17 o 
  10   5   9      126.87      132.86     11.56 o 
  11   5   9       31.51       31.36      8.95 o 
 -12   6   9        6.02       10.50      8.13 o 
 -11   6   9       65.17       53.90      9.43 o 
 -10   6   9       38.28       26.75     16.76 o 
  -9   6   9       11.53        8.79      7.03 o 
  -8   6   9      187.56      169.86     11.32 o 
  -7   6   9       29.84       26.61      6.82 o 
  -6   6   9      708.71      711.96     23.68 o 
  -5   6   9      199.07      176.51     17.41 o 
  -4   6   9     1081.38     1064.43     40.08 o 
  -3   6   9       14.26       16.63      3.49 o 
  -2   6   9     1388.57     1385.08     20.46 o 
  -1   6   9      644.72      664.92     13.49 o 
   0   6   9      354.94      392.96      8.95 o 
   1   6   9     1350.42     1315.61     41.97 o 
   2   6   9      368.96      369.42     23.06 o 
   3   6   9       46.83       36.54      5.86 o 
   4   6   9       36.01       47.69      6.26 o 
   5   6   9      183.68      187.23     10.14 o 
   6   6   9       13.04       21.61      6.62 o 
   7   6   9      607.09      577.64     19.58 o 
   8   6   9      105.30      106.08     10.78 o 
   9   6   9      406.12      392.97     43.53 o 
  10   6   9      111.81      109.93     11.42 o 
 -11   7   9        1.10        1.66      7.68 o 
 -10   7   9        9.38        2.18      7.54 o 
  -9   7   9       65.56       51.58      8.75 o 
  -8   7   9      372.19      408.12     16.93 o 
  -7   7   9      189.09      208.29     12.17 o 
  -6   7   9      499.45      527.38     35.73 o 
  -5   7   9      581.48      563.71     18.86 o 
  -4   7   9       60.29       46.30      7.03 o 
  -3   7   9      117.14      122.04      9.00 o 
  -2   7   9       95.45       81.63      5.77 o 
  -1   7   9       62.78       52.89      5.03 o 
   0   7   9       22.36       23.83      4.43 o 
   1   7   9      629.91      570.09     16.62 o 
   2   7   9        1.53        5.85      5.10 o 
   3   7   9      248.68      239.79     11.75 o 
   4   7   9      148.86      176.71     14.95 o 
   5   7   9      101.41      119.07      9.05 o 
   6   7   9       60.48       65.24     11.35 o 
   7   7   9       89.21      106.29     10.28 o 
   8   7   9       46.27       35.32      9.90 o 
   9   7   9        0.30       -2.99      8.50 o 
 -10   8   9        1.75       -2.75      7.82 o 
  -9   8   9       11.90        1.69     11.01 o 
  -8   8   9        6.29        9.23      7.27 o 
  -7   8   9      198.85      183.38     12.73 o 
  -6   8   9      491.29      472.85     18.24 o 
  -5   8   9       74.98       78.62      9.04 o 
  -4   8   9      169.73      155.76     10.64 o 
  -3   8   9       31.54       28.11      6.79 o 
  -2   8   9        7.68       14.77      9.28 o 
  -1   8   9        0.11       10.52      8.24 o 
   0   8   9       14.93       30.67      6.49 o 
   1   8   9       30.56       37.37     15.18 o 
   2   8   9      650.22      772.96     50.65 o 
   3   8   9      159.40      153.44     13.63 o 
   4   8   9      578.02      646.63     25.44 o 
   5   8   9       36.09       30.06      7.72 o 
   6   8   9       95.35       67.00     12.23 o 
   7   8   9        9.41        1.61      9.43 o 
   8   8   9       30.30       13.02     15.88 o 
  -8   9   9      227.57      252.92     15.29 o 
  -7   9   9       43.21       53.80     16.19 o 
  -6   9   9      229.77      220.38     13.65 o 
  -5   9   9      174.99      176.04     12.49 o 
  -4   9   9        2.26       -2.22      6.21 o 
  -3   9   9       45.59       52.91     12.44 o 
  -2   9   9       28.74       16.12      7.34 o 
  -1   9   9       17.44       20.12      7.33 o 
   0   9   9       20.63       11.50     10.52 o 
   1   9   9      153.80      178.19     11.17 o 
   2   9   9        3.86        1.93      6.38 o 
   3   9   9      446.76      475.76     18.02 o 
   4   9   9       94.62       91.76      9.74 o 
   5   9   9      146.90      136.17     11.32 o 
   6   9   9        0.64        7.25      9.69 o 
  -5  10   9        9.01       -1.81     11.71 o 
  -4  10   9      135.28      124.93     17.31 o 
  -3  10   9        9.54       12.49      7.95 o 
  -2  10   9      164.38      207.21     14.00 o 
  -1  10   9        7.43        9.02     10.42 o 
   0  10   9       97.40       80.37     14.72 o 
   1  10   9       80.84       83.48     15.13 o 
   2  10   9       87.47       79.85     15.80 o 
   3  10   9        1.66        2.26      7.37 o 
 -15   0  10        7.87       -9.53     10.78 o 
 -14   0  10       53.06       50.06     14.20 o 
 -13   0  10      119.36      113.85     16.74 o 
 -12   0  10      214.87      199.19     21.63 o 
 -11   0  10     1139.27     1192.14     26.94 o 
 -10   0  10      414.66      411.51     12.35 o 
  -9   0  10     5081.17     5018.06     72.04 o 
  -8   0  10     2007.44     2057.78     86.61 o 
  -7   0  10     1680.17     1690.93     35.37 o 
  -6   0  10       18.02       20.52      6.84 o 
  -5   0  10      933.22     1022.03     22.98 o 
  -4   0  10      483.94      479.06     13.40 o 
  -3   0  10      613.47      661.41     30.88 o 
  -1   0  10     3679.89     3589.87     50.55 o 
   0   0  10     5064.86     5049.08     69.74 o 
   1   0  10      631.70      532.32     13.65 o 
   2   0  10     5031.28     4877.71     88.53 o 
   3   0  10       87.73      110.54     12.59 o 
   4   0  10     1350.51     1423.18     29.59 o 
   5   0  10       14.74        8.75      3.86 o 
   6   0  10     1537.39     1593.02     33.68 o 
   7   0  10      316.74      282.77     11.57 o 
   8   0  10     2246.95     2233.99     59.05 o 
   9   0  10       18.19       19.72      6.06 o 
  10   0  10      492.01      525.91     30.78 o 
  11   0  10      107.95      136.33     18.45 o 
  12   0  10       36.36       25.65     12.85 o 
 -15   1  10        1.09       -7.69      7.69 o 
 -14   1  10       13.48        8.59      8.96 o 
 -13   1  10       21.49       19.51      6.44 o 
 -12   1  10      155.22      176.75     14.19 o 
 -11   1  10      412.42      443.28     14.27 o 
 -10   1  10     2801.53     2796.73     31.01 o 
  -9   1  10      122.63      127.88      6.70 o 
  -8   1  10     2712.43     2639.26     31.97 o 
  -7   1  10       32.24       32.45      4.67 o 
  -6   1  10       92.85       75.68      4.41 o 
  -5   1  10        2.36        1.13      2.92 o 
  -4   1  10     1316.99     1265.41     23.14 o 
  -3   1  10       13.06       14.72      2.87 o 
  -2   1  10     7463.71     7196.58     75.72 o 
  -1   1  10     6730.64     6895.81     72.55 o 
   0   1  10     3850.11     3948.08     42.93 o 
   1   1  10     6793.86     6601.66     78.08 o 
   2   1  10      212.59      234.12      6.37 o 
   3   1  10     2670.82     2667.72     34.74 o 
   4   1  10        1.00        0.15      2.77 o 
   5   1  10      891.79      883.05     15.16 o 
   6   1  10       68.51       63.99      4.42 o 
   7   1  10      575.26      565.74     12.13 o 
   8   1  10        1.85       -1.12      4.66 o 
   9   1  10     1637.26     1627.50     64.30 o 
  10   1  10      369.60      357.94     13.16 o 
  11   1  10      224.74      209.34     14.74 o 
  12   1  10       92.97      105.44     12.70 o 
 -14   2  10      422.82      488.13     16.75 o 
 -13   2  10        4.56       -0.77      5.86 o 
 -12   2  10      657.23      676.13     18.37 o 
 -11   2  10      200.82      175.95      9.55 o 
 -10   2  10      187.15      185.88      8.41 o 
  -9   2  10     1536.52     1522.21     21.14 o 
  -8   2  10     2630.36     2573.83     31.40 o 
  -7   2  10     1003.39      986.96     19.79 o 
  -6   2  10     1354.93     1364.97     20.69 o 
  -5   2  10     2124.01     2153.66     29.24 o 
  -4   2  10        2.99        7.02      2.54 o 
  -3   2  10     3773.11     3776.32     53.17 o 
  -2   2  10      280.08      315.14      7.76 o 
  -1   2  10     5931.85     5927.67     70.15 o 
   0   2  10     1442.41     1442.07     27.75 o 
   1   2  10        5.60       11.95      2.63 o 
   2   2  10     2881.01     2955.66     37.70 o 
   3   2  10       37.63       25.96      3.01 o 
   4   2  10     2585.71     2670.89     35.36 o 
   5   2  10       19.70       12.76      3.88 o 
   6   2  10      787.40      779.28     21.72 o 
   7   2  10      418.86      399.78     12.66 o 
   8   2  10     1236.30     1230.97     25.53 o 
   9   2  10       51.68       49.92      6.51 o 
  10   2  10      384.98      375.03     13.74 o 
  11   2  10      281.95      288.93     15.17 o 
  12   2  10      169.15      164.65     20.34 o 
 -14   3  10      139.16      142.77     10.34 o 
 -13   3  10      232.27      229.84     11.87 o 
 -12   3  10       71.28       53.25      7.40 o 
 -11   3  10      797.93      759.68     19.57 o 
 -10   3  10      516.50      541.99     15.58 o 
  -9   3  10       19.80       23.33      4.61 o 
  -8   3  10      886.25      876.09     14.09 o 
  -7   3  10      369.93      374.67      9.04 o 
  -6   3  10      224.83      230.04      7.93 o 
  -5   3  10       89.81       73.79      5.34 o 
  -4   3  10     2439.25     2445.27     36.74 o 
  -3   3  10      227.84      230.01      7.58 o 
  -2   3  10     4017.21     4031.65     56.46 o 
  -1   3  10     2443.56     2494.82     36.57 o 
   0   3  10     4536.27     4474.15     61.54 o 
   1   3  10     3591.08     3578.30     50.70 o 
   2   3  10      504.06      531.26      9.94 o 
   3   3  10      611.25      644.23     11.97 o 
   4   3  10       20.23       23.54      3.37 o 
   5   3  10      316.89      333.82     11.11 o 
   6   3  10        0.82       -0.14      4.02 o 
   7   3  10      669.27      664.94     17.09 o 
   8   3  10       71.50       67.85      7.08 o 
   9   3  10      918.98      884.18     21.67 o 
  10   3  10      178.27      195.83     13.01 o 
  11   3  10      365.38      393.63     18.65 o 
  12   3  10      139.03      140.86     10.48 o 
 -13   4  10       80.63       70.19      9.78 o 
 -12   4  10       97.60      119.25     38.60 o 
 -11   4  10      887.51      925.81     26.38 o 
 -10   4  10      280.19      264.86     13.34 o 
  -9   4  10     1528.42     1476.30     92.50 o 
  -8   4  10        0.11       -0.14      4.12 o 
  -7   4  10      268.76      278.09     10.10 o 
  -6   4  10       78.06       55.43      4.22 o 
  -5   4  10       60.87       65.01      4.36 o 
  -4   4  10      231.10      196.13      7.49 o 
  -3   4  10     1128.95     1077.43     19.09 o 
  -2   4  10      389.28      386.85     14.19 o 
  -1   4  10     4119.90     4069.50     56.99 o 
   0   4  10     1373.91     1492.99     23.96 o 
   1   4  10      371.91      377.32     11.27 o 
   2   4  10      797.65      818.84     15.29 o 
   3   4  10      269.73      254.43     10.15 o 
   4   4  10     1069.85     1075.34     25.45 o 
   5   4  10       21.72       31.88      9.28 o 
   6   4  10      331.51      330.18     14.66 o 
   7   4  10       35.70       18.06      6.25 o 
   8   4  10     1001.69     1043.75     23.90 o 
   9   4  10       52.77       54.61      7.25 o 
  10   4  10      342.77      322.91     17.06 o 
  11   4  10       25.53       15.55      6.93 o 
 -13   5  10        0.93        0.28      7.33 o 
 -12   5  10      149.45      152.56     26.74 o 
 -11   5  10       64.94       74.09     11.06 o 
 -10   5  10     1006.85     1036.66     43.58 o 
  -9   5  10       26.03       37.63      7.54 o 
  -8   5  10     1068.50     1037.18     27.03 o 
  -7   5  10       65.09       77.20     12.07 o 
  -6   5  10      445.32      455.85     15.68 o 
  -5   5  10       83.19       89.33      4.99 o 
  -4   5  10      307.27      316.00      8.28 o 
  -3   5  10        6.09        4.93      2.96 o 
  -2   5  10      386.82      369.63      8.67 o 
  -1   5  10     1025.76     1096.03     19.45 o 
   0   5  10      597.95      605.49     15.45 o 
   1   5  10     2577.03     2647.86     46.94 o 
   2   5  10      181.74      170.20     12.57 o 
   3   5  10      871.76      867.12     20.82 o 
   4   5  10      124.61      136.25      8.89 o 
   5   5  10      579.67      564.69     18.02 o 
   6   5  10       18.66       16.04      6.17 o 
   7   5  10      357.11      362.36     15.45 o 
   8   5  10        2.40        7.47      6.57 o 
   9   5  10      323.94      272.89     15.09 o 
  10   5  10        8.12       -0.94      7.58 o 
  11   5  10       75.67       65.61     10.38 o 
 -12   6  10       21.34       29.61      8.91 o 
 -11   6  10       33.84       38.59      9.43 o 
 -10   6  10        1.82        7.45      7.02 o 
  -9   6  10      535.19      520.66     20.08 o 
  -8   6  10      106.77       94.78     12.49 o 
  -7   6  10      837.37      852.12     24.13 o 
  -6   6  10        0.08        5.68      5.50 o 
  -5   6  10      749.12      777.71     21.85 o 
  -4   6  10       84.39       79.31      6.15 o 
  -3   6  10      393.95      435.42     10.37 o 
  -2   6  10        3.17        4.62      4.86 o 
  -1   6  10      210.33      227.99      7.21 o 
   0   6  10      393.44      416.15     10.76 o 
   1   6  10       60.34       60.56      6.59 o 
   2   6  10      924.96      899.39     22.09 o 
   3   6  10       15.48       11.96      5.15 o 
   4   6  10      905.99      900.50     30.94 o 
   5   6  10       45.93       70.94     10.10 o 
   6   6  10      522.32      517.71     18.31 o 
   7   6  10       68.26       66.60      8.64 o 
   8   6  10      185.21      203.40     12.95 o 
   9   6  10        0.15       -4.26      6.95 o 
  10   6  10       14.69        6.15     14.87 o 
 -11   7  10       38.64       29.26      9.19 o 
 -10   7  10        8.61       16.55      8.31 o 
  -9   7  10       16.60       26.38      8.29 o 
  -8   7  10       76.91       71.41      9.23 o 
  -7   7  10      103.45      117.10     10.45 o 
  -6   7  10      534.11      549.89     24.67 o 
  -5   7  10      129.47      153.77     16.74 o 
  -4   7  10      629.44      672.58     20.28 o 
  -3   7  10        1.66        6.45      5.55 o 
  -2   7  10      677.62      763.92     16.37 o 
  -1   7  10        8.69        9.63      4.96 o 
   0   7  10       75.14       94.10      9.79 o 
   1   7  10      152.72      137.76      8.83 o 
   2   7  10        9.64        9.21      7.10 o 
   3   7  10      344.81      320.91     18.60 o 
   4   7  10       45.33       54.79     16.14 o 
   5   7  10      287.89      273.71     17.46 o 
   6   7  10        9.15        5.97      6.61 o 
   7   7  10       94.50       84.82     10.12 o 
   8   7  10        0.90        2.00      7.53 o 
   9   7  10       56.43       37.16      9.26 o 
  -9   8  10       14.40       11.38      8.49 o 
  -8   8  10       33.55       40.91      9.10 o 
  -7   8  10        1.07        7.37      6.96 o 
  -6   8  10       22.73       23.25      9.30 o 
  -5   8  10       68.68       86.79      9.51 o 
  -4   8  10      276.26      285.20     14.19 o 
  -3   8  10      224.40      238.05     12.76 o 
  -2   8  10      155.30      147.99     15.34 o 
   0   8  10      113.10       91.77      8.37 o 
   1   8  10      373.74      356.30     14.07 o 
   2   8  10        9.20        1.60      6.35 o 
   3   8  10       57.30       61.24      7.89 o 
   4   8  10        4.12        2.74     19.02 o 
   5   8  10        1.31       -3.37      8.65 o 
   6   8  10       50.63       76.38     12.95 o 
   7   8  10       88.29       76.64     10.32 o 
  -7   9  10       25.24       26.49      8.90 o 
  -6   9  10       12.52       17.91      8.20 o 
  -5   9  10        2.14       -6.10      6.37 o 
  -4   9  10        1.15        3.42     10.99 o 
  -3   9  10       97.97       88.77     14.66 o 
  -2   9  10       64.60       71.46     13.52 o 
  -1   9  10       85.47       67.42     12.49 o 
   0   9  10      128.27      116.07     14.87 o 
   1   9  10       13.65       12.47      6.56 o 
   2   9  10       80.54       70.88      9.05 o 
   3   9  10       20.78       15.67     12.33 o 
   4   9  10        2.19        8.48      7.05 o 
   5   9  10       32.31        7.77     10.05 o 
  -3  10  10        0.49       -6.99      6.99 o 
  -2  10  10        1.65       -1.71      9.90 o 
  -1  10  10        0.33       -2.07     10.47 o 
   0  10  10       92.90      105.45     16.32 o 
   1  10  10       11.35        1.92     12.07 o 
 -14   1  11       30.71       23.60      9.39 o 
 -13   1  11      115.20      123.51      9.09 o 
 -12   1  11       24.45       16.68      5.91 o 
 -11   1  11       85.57       91.34      6.69 o 
 -10   1  11      125.13      136.22      5.41 o 
  -9   1  11       34.32       31.44      4.10 o 
  -8   1  11      282.51      283.30      8.75 o 
  -7   1  11      226.62      232.92      8.85 o 
  -6   1  11       60.43       65.99      4.95 o 
  -5   1  11      517.40      499.48     13.42 o 
  -4   1  11      191.88      184.85      6.11 o 
  -3   1  11      185.15      196.14      5.96 o 
  -2   1  11     1756.14     1756.80     21.08 o 
  -1   1  11        1.71        6.24      3.06 o 
   0   1  11     1206.99     1233.64     17.90 o 
   1   1  11     1244.12     1156.03     17.28 o 
   2   1  11       22.17       29.85      3.18 o 
   3   1  11      876.33      899.95     15.05 o 
   4   1  11      724.45      658.03     12.48 o 
   5   1  11       12.56       25.37      5.49 o 
   6   1  11      363.62      344.93      9.28 o 
   7   1  11      630.81      639.28     13.41 o 
   8   1  11       12.77       12.45      5.41 o 
   9   1  11      430.05      417.34     14.14 o 
  10   1  11       59.50       58.62      7.21 o 
  11   1  11       13.06       15.00      8.70 o 
  12   1  11       77.72       81.30     12.23 o 
 -14   2  11       17.94       12.81      6.97 o 
 -13   2  11       11.61        3.28      6.08 o 
 -12   2  11       24.77       25.99      6.53 o 
 -11   2  11        3.13        5.66      5.27 o 
 -10   2  11       43.13       45.18      8.52 o 
  -9   2  11        4.21        4.36      3.29 o 
  -8   2  11       23.52       25.99      3.73 o 
  -7   2  11        0.12       -3.00      3.00 o 
  -6   2  11        9.50       11.62      3.22 o 
  -5   2  11      128.89      125.88      5.27 o 
  -4   2  11      115.45      110.84      5.60 o 
  -3   2  11      579.23      512.69     21.06 o 
  -2   2  11        1.34       -0.56      2.20 o 
  -1   2  11      526.66      514.69      9.69 o 
   0   2  11       95.75      109.39      5.11 o 
   1   2  11       65.16       71.02      3.97 o 
   2   2  11       31.38       29.93      3.46 o 
   3   2  11       19.65       11.36      2.97 o 
   4   2  11      346.00      338.18      8.71 o 
   5   2  11      106.53      109.04      6.28 o 
   6   2  11       72.71       70.32      7.28 o 
   7   2  11       53.21       57.72     10.01 o 
   8   2  11       35.01       36.75      6.34 o 
   9   2  11        3.83       -1.48      4.92 o 
  10   2  11      150.70      141.17     16.39 o 
  11   2  11        0.35       -7.79      7.79 o 
  12   2  11        8.80        4.76      9.74 o 
 -14   3  11        0.21       -0.63      6.60 o 
 -13   3  11       64.11       69.42      8.39 o 
 -12   3  11       31.33       29.45      7.06 o 
 -11   3  11       52.93       49.14      7.55 o 
 -10   3  11       48.20       61.74      6.92 o 
  -9   3  11        0.37        2.97      3.89 o 
  -8   3  11      104.11      106.50      5.23 o 
  -7   3  11       38.25       46.28      4.28 o 
  -6   3  11      140.75      144.05     10.62 o 
  -5   3  11      313.66      351.03      9.98 o 
  -4   3  11       30.94       26.71      3.81 o 
  -3   3  11      349.45      359.48      9.68 o 
  -2   3  11      114.56       99.04      5.27 o 
  -1   3  11       44.18       49.76      3.67 o 
   0   3  11       33.76       27.95      4.27 o 
   1   3  11      175.57      186.62      7.09 o 
   2   3  11       13.37       14.77      3.43 o 
   3   3  11      256.88      267.86      7.67 o 
   4   3  11      511.62      532.43     12.63 o 
   5   3  11      183.14      173.79      8.45 o 
   6   3  11      775.95      775.06     18.55 o 
   7   3  11       45.16       31.80      5.64 o 
   8   3  11       96.66       82.57      7.72 o 
   9   3  11        0.18       -1.41      5.53 o 
  10   3  11       35.32       25.78      6.60 o 
  11   3  11        9.77       12.52      6.81 o 
 -13   4  11       12.15        4.96      9.48 o 
 -12   4  11        1.46        3.46      7.14 o 
 -11   4  11      105.62      113.01     10.25 o 
 -10   4  11       14.79       11.80      6.56 o 
  -9   4  11      158.98      148.74     10.62 o 
  -8   4  11      223.86      215.36      9.55 o 
  -7   4  11      880.60      812.04     28.92 o 
  -6   4  11      907.30      865.81     15.25 o 
  -5   4  11      137.35      132.24      6.64 o 
  -4   4  11     1056.73      970.25     38.64 o 
  -3   4  11       54.00       57.62      4.69 o 
  -2   4  11       58.14       67.20      9.24 o 
  -1   4  11      279.49      284.23     12.01 o 
   0   4  11     1728.47     1646.69     31.47 o 
   1   4  11       25.12       35.31      7.20 o 
   2   4  11     1546.83     1517.83     32.21 o 
   3   4  11      373.56      365.65     10.31 o 
   4   4  11        6.18        2.25      4.71 o 
   5   4  11     1209.83     1215.02     29.01 o 
   6   4  11       17.80       27.26      6.29 o 
   7   4  11      203.13      207.95     14.54 o 
   8   4  11        6.43        6.32      6.43 o 
   9   4  11       12.92       14.71      6.49 o 
  10   4  11        3.32       -6.10      9.68 o 
  11   4  11       30.78       33.20      9.30 o 
 -12   5  11       91.52       81.88     10.35 o 
 -11   5  11        4.93        4.01      7.34 o 
 -10   5  11       20.70       15.97      7.53 o 
  -9   5  11       65.40       76.13      9.09 o 
  -8   5  11       22.10       18.89     10.62 o 
  -7   5  11        1.04       -3.87      4.35 o 
  -6   5  11        3.80        5.80      4.54 o 
  -5   5  11        1.55        3.28      3.23 o 
  -4   5  11      637.05      637.00     12.44 o 
  -3   5  11       10.48       11.26      3.41 o 
  -2   5  11     1068.89     1154.46     20.81 o 
  -1   5  11       68.12       71.11      6.17 o 
   0   5  11      975.39      974.73     21.79 o 
   1   5  11       31.78       37.00      5.22 o 
   2   5  11       74.65       72.68      6.53 o 
   3   5  11       73.80       83.67      7.62 o 
   4   5  11       93.21       82.57      9.15 o 
   5   5  11      203.35      192.94     20.18 o 
   6   5  11       44.99       49.40      8.89 o 
   7   5  11      523.49      488.80     18.15 o 
   8   5  11        5.36       10.68      7.36 o 
   9   5  11      241.24      230.89     14.85 o 
  10   5  11       29.05       17.45      8.23 o 
 -12   6  11       55.81       25.24     11.81 o 
 -11   6  11       32.66       26.55      8.54 o 
 -10   6  11        8.87        5.14      7.24 o 
  -9   6  11        9.12       17.33      7.52 o 
  -8   6  11      158.17      141.41     11.12 o 
  -7   6  11       75.38       80.49      9.09 o 
  -6   6  11       37.20       32.53      7.16 o 
  -5   6  11      104.81      134.10     13.98 o 
  -4   6  11       24.53       30.77      5.16 o 
  -3   6  11     1262.07     1320.20     20.62 o 
  -2   6  11      256.26      237.40      7.77 o 
  -1   6  11      930.61      938.41     18.21 o 
   0   6  11       46.70       51.34      6.48 o 
   1   6  11      252.10      221.52     10.36 o 
   2   6  11       83.70       93.11      7.57 o 
   3   6  11        7.07        4.56      7.05 o 
   4   6  11       81.04       63.74      9.85 o 
   5   6  11        2.06       -4.58      5.62 o 
   6   6  11      205.61      214.10     12.46 o 
   7   6  11        1.51        1.76      6.65 o 
   8   6  11      235.06      245.50     17.15 o 
   9   6  11        0.21       -7.27      9.04 o 
 -10   7  11        8.85       -0.10     15.26 o 
  -9   7  11       12.48       11.21      7.80 o 
  -8   7  11        7.21        0.82      6.89 o 
  -7   7  11       24.31       28.25      8.06 o 
  -6   7  11       99.24      121.14     10.35 o 
  -4   7  11      762.36      817.30     23.22 o 
  -3   7  11       10.99       16.12      6.08 o 
  -2   7  11      313.09      277.45      9.78 o 
  -1   7  11        1.31        0.62      7.10 o 
   0   7  11      281.60      271.01     16.12 o 
   1   7  11        6.28        0.78     10.31 o 
   2   7  11       59.93       74.59      9.25 o 
   3   7  11        0.54       -5.80      9.92 o 
   4   7  11      164.24      184.11     14.46 o 
   5   7  11       28.17       43.27     10.67 o 
   6   7  11       68.84       62.75      9.13 o 
   7   7  11      268.72      269.42     15.24 o 
   8   7  11        1.28        6.50      7.86 o 
  -9   8  11       59.62       74.56     10.64 o 
  -8   8  11      135.20      173.98     13.46 o 
  -7   8  11      199.49      211.80     18.29 o 
  -6   8  11      365.62      425.68     18.36 o 
  -5   8  11      105.78      111.04     10.75 o 
  -4   8  11       94.58      102.88     10.06 o 
  -3   8  11      107.09      103.52      9.53 o 
   0   8  11      223.79      205.46     11.28 o 
   1   8  11       10.61       20.53      6.81 o 
   2   8  11      280.42      269.47     15.11 o 
   3   8  11      203.55      218.56     15.93 o 
   4   8  11       50.24       52.44     11.56 o 
   5   8  11      560.63      643.07     28.91 o 
   6   8  11       38.52       31.23     12.57 o 
  -6   9  11       49.10       54.37      9.88 o 
  -5   9  11       98.21      104.76     10.90 o 
  -4   9  11      127.22      112.03     16.53 o 
  -1   9  11       28.22       26.95     10.99 o 
   0   9  11       57.45       61.87     13.37 o 
   1   9  11       13.98        0.53      7.09 o 
   2   9  11       73.18       85.68     10.93 o 
   3   9  11       17.59       22.86      7.55 o 
   4   9  11      114.48      151.00     15.96 o 
 -14   0  12        1.76       -9.74      9.74 o 
 -13   0  12       79.19       94.52     16.48 o 
 -12   0  12      408.50      409.70     21.42 o 
 -11   0  12       43.01       47.58      6.01 o 
 -10   0  12     2018.60     2077.09     35.41 o 
  -9   0  12      272.71      309.29     14.27 o 
  -8   0  12     3031.70     3016.03    135.61 o 
  -7   0  12      175.64      170.54      9.92 o 
  -6   0  12      410.41      344.49     14.38 o 
  -5   0  12      176.62      206.15      9.72 o 
  -4   0  12      169.47      138.51     17.64 o 
  -3   0  12     1021.18     1027.19     37.46 o 
  -2   0  12     1470.50     1333.11     26.71 o 
  -1   0  12     1289.23     1296.72     21.14 o 
   0   0  12     2101.94     2100.08     39.51 o 
   1   0  12     5427.31     5289.40     90.50 o 
   2   0  12      450.66      452.15     13.49 o 
   3   0  12     2808.80     2742.07     51.28 o 
   4   0  12       83.76       90.52     17.77 o 
   5   0  12      548.27      573.10     16.92 o 
   6   0  12        1.34       -4.02      4.02 o 
   7   0  12     1132.13     1063.72     26.81 o 
   8   0  12      353.07      356.30     15.03 o 
   9   0  12      400.48      410.35     27.41 o 
  10   0  12       61.63       86.38     16.89 o 
  11   0  12      279.61      267.49     25.03 o 
 -14   1  12       16.07       19.83      9.49 o 
 -13   1  12        9.43       11.51      6.55 o 
 -12   1  12      321.46      334.78     18.22 o 
 -11   1  12      411.11      410.66      9.14 o 
 -10   1  12       30.71       38.06      4.58 o 
  -9   1  12     1045.11     1050.72     16.74 o 
  -8   1  12      110.82      115.47      6.29 o 
  -7   1  12     2553.08     2514.54     34.95 o 
  -6   1  12     2387.66     2263.03     58.04 o 
  -5   1  12     1107.67     1148.29     28.29 o 
  -4   1  12      140.46      142.35      5.40 o 
  -3   1  12      752.34      778.17     13.17 o 
  -2   1  12      273.14      283.60     15.16 o 
  -1   1  12     1314.79     1283.78     18.51 o 
   0   1  12      403.69      370.83     17.14 o 
   1   1  12      807.93      806.09     13.66 o 
   2   1  12     2099.17     2144.38     29.27 o 
   3   1  12      123.47      103.95      5.01 o 
   4   1  12     1600.01     1589.24     34.67 o 
   5   1  12        3.02        1.67      2.97 o 
   6   1  12     1640.24     1673.72     25.63 o 
   7   1  12        0.86       -1.87      7.22 o 
   8   1  12     1253.36     1302.85     27.07 o 
   9   1  12        1.88        1.83      5.12 o 
  10   1  12      187.37      150.26     13.48 o 
  11   1  12       58.30       67.44     11.39 o 
 -14   2  12       59.67       79.12      8.88 o 
 -13   2  12       89.33       98.47      9.08 o 
 -12   2  12       46.74       32.65      6.72 o 
 -11   2  12      261.32      273.12     10.14 o 
 -10   2  12      263.69      239.20      9.22 o 
  -9   2  12        5.72        2.40      3.34 o 
  -8   2  12     1424.12     1401.18     20.08 o 
  -7   2  12      197.00      226.78      7.92 o 
  -6   2  12     1567.85     1544.10     23.47 o 
  -5   2  12      610.69      625.53     12.21 o 
  -4   2  12      699.21      683.72     14.42 o 
  -3   2  12      129.54      137.93      6.17 o 
  -2   2  12     1784.33     1758.79     28.18 o 
  -1   2  12      913.26      922.31     16.89 o 
   0   2  12     1303.57     1337.92     22.44 o 
   1   2  12     4111.42     3997.38     49.87 o 
   2   2  12      466.93      476.09     10.25 o 
   3   2  12     2493.74     2433.73     33.09 o 
   4   2  12        2.31        4.28      4.61 o 
   5   2  12      522.77      547.61     12.05 o 
   6   2  12        9.99        9.41      5.47 o 
   7   2  12      323.63      330.24     12.76 o 
   8   2  12      175.36      166.57     16.48 o 
   9   2  12      123.04      111.89      9.38 o 
  10   2  12      348.33      381.44     14.71 o 
  11   2  12      169.08      156.03     10.85 o 
 -13   3  12       26.66       24.70      7.08 o 
 -12   3  12      207.49      221.79     11.64 o 
 -11   3  12      236.40      216.71     22.05 o 
 -10   3  12      194.85      189.14     11.56 o 
  -9   3  12      650.42      677.56     30.58 o 
  -8   3  12       16.34       21.79      3.86 o 
  -7   3  12      891.43      913.99     34.76 o 
  -6   3  12     1726.41     1662.39     28.30 o 
  -5   3  12      486.43      514.34     18.52 o 
  -4   3  12      564.56      559.30     13.08 o 
  -3   3  12      888.06      857.84     16.79 o 
  -2   3  12      332.17      336.96      9.34 o 
  -1   3  12      961.20      940.15     17.43 o 
   0   3  12      207.59      194.30      7.31 o 
   1   3  12      933.09      951.94     19.99 o 
   2   3  12     2662.56     2617.61     39.70 o 
   3   3  12        9.04       10.00      3.27 o 
   4   3  12      733.48      768.96     18.84 o 
   5   3  12      125.04      110.36      7.40 o 
   6   3  12      521.83      551.73     15.54 o 
   7   3  12       34.65       50.19      6.74 o 
   8   3  12      314.94      332.11     13.18 o 
   9   3  12       91.35       79.64      8.26 o 
  10   3  12      241.48      251.65     12.73 o 
  11   3  12      143.80      134.93     10.60 o 
 -13   4  12        0.57       -2.45      7.59 o 
 -12   4  12      212.72      191.65     13.20 o 
 -11   4  12       86.90       89.20     14.12 o 
 -10   4  12      570.60      580.30     20.31 o 
  -9   4  12      102.55       91.90     11.73 o 
  -8   4  12     1229.32     1330.20     25.92 o 
  -7   4  12       24.42       36.77      8.41 o 
  -6   4  12      538.36      542.45     16.22 o 
  -5   4  12      106.14      104.51      6.26 o 
  -4   4  12        8.90       27.97     15.24 o 
  -3   4  12      227.93      231.16      8.32 o 
  -2   4  12      451.97      448.23     11.34 o 
  -1   4  12     1740.69     1798.34     34.44 o 
   0   4  12     1187.98     1194.57     28.20 o 
   1   4  12     2086.20     2094.41     33.11 o 
   2   4  12      956.86      952.34     18.41 o 
   3   4  12      892.90      957.67     35.59 o 
   4   4  12       22.23       14.90      5.67 o 
   5   4  12      189.54      199.66     11.21 o 
   6   4  12       71.28       76.29     17.77 o 
   7   4  12      340.33      317.91     14.98 o 
   8   4  12       74.28       76.39      9.25 o 
   9   4  12      333.47      325.53     16.16 o 
  10   4  12       61.72       60.17     10.12 o 
 -12   5  12        0.57       15.41      8.23 o 
 -11   5  12      211.65      209.21     13.76 o 
 -10   5  12       17.25       30.15      7.96 o 
  -9   5  12      875.91      877.81     25.85 o 
  -8   5  12       15.39       20.04      5.73 o 
  -7   5  12      907.93      950.99     21.05 o 
  -6   5  12      117.82      106.98      7.26 o 
  -5   5  12      204.69      212.81      7.58 o 
  -4   5  12      144.33      145.52      6.32 o 
  -3   5  12      133.05      143.90     10.74 o 
  -2   5  12       94.11       85.29      7.90 o 
  -1   5  12      525.44      517.76     22.10 o 
   0   5  12      196.04      187.04      9.47 o 
   1   5  12      322.84      287.48     10.97 o 
   2   5  12      872.85      885.11     22.86 o 
   3   5  12       39.91       40.51      6.51 o 
   4   5  12      675.17      683.30     20.40 o 
   5   5  12       10.38        8.26      6.12 o 
   6   5  12      643.36      633.09     20.64 o 
   7   5  12        3.45        7.76      6.87 o 
   8   5  12      301.04      341.02     33.84 o 
   9   5  12       13.01       10.59      7.85 o 
 -11   6  12       11.37        9.92      8.52 o 
 -10   6  12       34.33       36.12      8.75 o 
  -9   6  12        0.29        4.41      7.27 o 
  -8   6  12      408.40      388.31     17.05 o 
  -7   6  12      253.17      272.57     33.32 o 
  -6   6  12      637.74      613.87     16.44 o 
  -5   6  12      176.93      179.35      8.96 o 
  -4   6  12      649.20      722.41     16.80 o 
  -3   6  12        3.22        4.47      3.63 o 
  -2   6  12      390.77      413.45     11.73 o 
  -1   6  12        7.84        6.47      4.84 o 
   0   6  12       57.05       58.77      6.37 o 
   1   6  12      285.31      292.73     12.35 o 
   2   6  12        1.35        3.58      7.20 o 
   3   6  12     1070.04     1091.66     35.91 o 
   4   6  12       38.64       43.92      7.60 o 
   5   6  12      414.06      397.05     17.26 o 
   6   6  12        9.83       17.16     10.57 o 
   7   6  12      210.61      179.99     15.75 o 
   8   6  12        3.15        5.96      7.51 o 
 -10   7  12       13.77       15.11      8.59 o 
  -9   7  12       35.43       31.69     12.41 o 
  -8   7  12        8.76       15.94      7.69 o 
  -7   7  12      303.19      327.24     29.69 o 
  -6   7  12      158.06      154.27     11.70 o 
  -5   7  12      187.56      202.32     12.56 o 
  -4   7  12       65.93       77.87     14.87 o 
  -3   7  12      171.67      177.90     12.90 o 
  -2   7  12       22.44       40.37      6.43 o 
  -1   7  12      199.16      241.11     15.75 o 
   0   7  12      142.95      134.94     12.18 o 
   1   7  12      133.00      135.75     12.00 o 
   2   7  12      291.47      283.81     17.98 o 
   3   7  12       33.29       35.55      9.53 o 
   4   7  12      250.99      252.46     17.20 o 
   5   7  12        0.25       -3.28      8.42 o 
   6   7  12       47.60       55.31      9.17 o 
   7   7  12        1.78        6.58      7.94 o 
  -8   8  12       44.28       53.26     11.04 o 
  -7   8  12        0.29        0.15      7.36 o 
  -6   8  12       12.91       12.70      8.15 o 
  -5   8  12       61.69       67.47      9.67 o 
  -4   8  12        7.48       12.38     11.61 o 
  -3   8  12      159.22      156.28     15.70 o 
   0   8  12      294.68      331.06     14.38 o 
   1   8  12       91.64       87.18      8.99 o 
   2   8  12      111.77      136.14     10.25 o 
   3   8  12       41.55       48.55     10.78 o 
   4   8  12        8.83       11.04      9.53 o 
   5   8  12       30.24       31.51     11.45 o 
  -5   9  12        1.27        0.03      7.85 o 
  -1   9  12       10.81        3.11      9.43 o 
   0   9  12      143.34      128.56     16.06 o 
   1   9  12      120.42       95.52      9.89 o 
   2   9  12       87.95       84.46     15.44 o 
 -13   1  13       38.28       26.07      7.12 o 
 -12   1  13       76.41       78.86      6.75 o 
 -11   1  13       44.42       39.34      4.46 o 
 -10   1  13      232.02      220.03      7.71 o 
  -9   1  13      105.93       98.42      9.89 o 
  -8   1  13       34.80       32.28      4.70 o 
  -7   1  13      477.69      480.09     16.54 o 
  -6   1  13      291.50      292.61      8.61 o 
  -5   1  13      134.56      128.98      5.66 o 
  -4   1  13      589.93      636.43     12.19 o 
  -3   1  13     1108.20     1092.99     17.36 o 
  -2   1  13      473.41      460.22     13.12 o 
  -1   1  13     1412.23     1352.82     27.26 o 
   0   1  13       34.61       46.33      4.30 o 
   1   1  13      138.93      143.04      5.74 o 
   2   1  13      667.15      655.13     13.34 o 
   3   1  13        4.94        6.79      3.07 o 
   4   1  13      181.95      203.51      7.25 o 
   5   1  13      260.32      259.77      8.38 o 
   6   1  13        5.95        4.22      3.73 o 
   7   1  13      101.40      111.85      9.85 o 
   8   1  13      200.63      195.69     10.30 o 
   9   1  13       37.10       39.63      6.82 o 
  10   1  13       62.76       84.24     11.71 o 
  11   1  13       29.26       27.11     12.38 o 
 -13   2  13       31.68       28.21      7.24 o 
 -12   2  13       10.22       -4.24      5.48 o 
 -11   2  13      128.35      105.60      7.59 o 
 -10   2  13       55.03       51.66      5.70 o 
  -9   2  13        4.27        5.23      3.66 o 
  -8   2  13       26.75       22.61      4.32 o 
  -7   2  13        1.28        0.79      3.58 o 
  -6   2  13      320.85      291.24     10.85 o 
  -5   2  13       10.98        4.67      3.16 o 
  -4   2  13       82.16       91.11      5.54 o 
  -3   2  13      259.22      220.31      7.89 o 
  -2   2  13      676.86      586.39     15.37 o 
  -1   2  13      174.07      177.14      8.60 o 
   0   2  13     1037.51      916.23     17.36 o 
   1   2  13       56.06       49.83      4.08 o 
   2   2  13       12.88       11.87      3.20 o 
   3   2  13      596.31      547.90     12.27 o 
   4   2  13        0.13       -3.10      3.10 o 
   5   2  13       35.53       39.59      4.59 o 
   6   2  13       28.60       25.96      7.98 o 
   7   2  13      198.56      201.29     10.81 o 
   8   2  13       16.15       18.34      5.87 o 
   9   2  13       79.69       74.29      8.68 o 
  10   2  13        6.98        7.67      7.69 o 
 -13   3  13        6.04        6.45      6.82 o 
 -12   3  13        0.28       -5.52      5.52 o 
 -11   3  13       46.37       39.75      7.07 o 
 -10   3  13       18.45       28.87      5.34 o 
  -9   3  13      281.60      294.63     11.69 o 
  -8   3  13      122.60      108.99      6.07 o 
  -7   3  13      415.78      411.96     11.98 o 
  -6   3  13      454.71      483.63     12.85 o 
  -5   3  13      338.91      306.08     10.01 o 
  -4   3  13     1606.79     1608.77     27.35 o 
  -3   3  13       63.87       62.22      5.00 o 
  -2   3  13       39.41       48.29      6.22 o 
  -1   3  13      184.78      211.20     11.35 o 
   0   3  13     1397.86     1371.57     23.72 o 
   1   3  13      734.24      772.09     25.24 o 
   2   3  13      778.99      770.03     23.02 o 
   3   3  13      511.21      529.49     11.65 o 
   4   3  13      366.09      375.54      9.94 o 
   5   3  13      503.50      477.81     14.33 o 
   6   3  13        1.65       -4.35      4.61 o 
   7   3  13      213.84      201.89     10.51 o 
   8   3  13        6.91        8.85      5.83 o 
   9   3  13        8.43        1.31      5.97 o 
  10   3  13       27.21       18.78      8.92 o 
 -12   4  13        0.26        0.58      7.13 o 
 -11   4  13        0.13        5.09      6.99 o 
 -10   4  13      264.11      269.91     14.55 o 
  -9   4  13       63.91       56.83      7.06 o 
  -8   4  13      235.03      216.66     10.00 o 
  -7   4  13        0.65       -1.61      3.68 o 
  -6   4  13        6.06        2.14      3.60 o 
  -5   4  13      315.00      322.86     18.02 o 
  -4   4  13      289.21      276.81     15.83 o 
  -3   4  13      397.32      374.00     19.17 o 
  -2   4  13      278.68      279.01     10.90 o 
  -1   4  13       95.08      103.80      7.02 o 
   0   4  13       69.13       54.41      5.06 o 
   1   4  13       69.65       60.90      6.50 o 
   2   4  13        2.62        1.82      3.75 o 
   3   4  13      185.20      165.81      9.78 o 
   4   4  13      233.35      249.40     14.59 o 
   5   4  13      301.25      292.00     14.54 o 
   6   4  13      361.36      367.16     32.05 o 
   7   4  13      106.85       95.78     11.74 o 
   8   4  13        9.78        9.66      7.37 o 
   9   4  13       19.14       12.73      7.69 o 
 -12   5  13       40.42       42.80     12.70 o 
 -11   5  13       38.92       24.77      8.30 o 
 -10   5  13       58.68       75.70      9.91 o 
  -9   5  13       95.75       70.29      9.36 o 
  -8   5  13      100.08      105.01      8.10 o 
  -7   5  13        0.60        3.14      5.23 o 
  -6   5  13      106.64       81.22     13.34 o 
  -5   5  13      183.41      180.45      7.28 o 
  -4   5  13       56.23       32.68      6.37 o 
  -3   5  13      590.92      635.61     17.62 o 
  -2   5  13      100.44      107.93      7.71 o 
  -1   5  13      767.12      776.98     19.50 o 
   0   5  13      385.09      376.27     18.01 o 
   1   5  13        3.46        7.01      5.80 o 
   2   5  13        0.69       -4.38      5.54 o 
   3   5  13       30.66       24.14      6.45 o 
   4   5  13        0.97        1.83      5.74 o 
   5   5  13       10.89        9.53     11.48 o 
   6   5  13      149.99      117.42     10.42 o 
   7   5  13        2.40        9.18      7.14 o 
   8   5  13       80.34       63.51     12.02 o 
   9   5  13        7.70        6.50      7.91 o 
 -10   6  13       53.29       47.30     15.16 o 
  -9   6  13       11.04       13.21      7.51 o 
  -8   6  13       35.44       41.28     10.29 o 
  -7   6  13       35.81       63.40      9.11 o 
  -6   6  13      103.13       92.54     14.27 o 
  -5   6  13      109.04      109.28      7.96 o 
  -4   6  13      322.05      340.03      9.97 o 
  -3   6  13       13.15       17.55      5.52 o 
  -2   6  13     1652.88     1786.04     30.22 o 
  -1   6  13      200.32      202.56     20.34 o 
   0   6  13      499.59      490.57     21.25 o 
   1   6  13       98.05       96.95     11.04 o 
   2   6  13      143.26      144.31     12.75 o 
   3   6  13      188.61      180.20     11.32 o 
   4   6  13        1.31        6.03      6.42 o 
   5   6  13       30.19       34.58      7.67 o 
   6   6  13       31.69       27.60      7.80 o 
   7   6  13      235.00      276.62     17.46 o 
   8   6  13        6.62       18.70      8.32 o 
  -9   7  13      175.35      229.20     15.11 o 
  -8   7  13        0.28        8.63      7.84 o 
  -7   7  13        6.26        2.58      7.17 o 
  -6   7  13      139.76      180.01     12.47 o 
  -5   7  13       27.68       32.50      7.97 o 
  -4   7  13       51.91       72.48      8.65 o 
  -3   7  13      269.35      276.65     14.01 o 
  -2   7  13       83.87       77.37      7.40 o 
  -1   7  13      309.33      270.60     16.43 o 
   0   7  13      250.20      244.77     12.00 o 
   1   7  13        1.29       -0.88      7.41 o 
   2   7  13       97.27      116.38     12.64 o 
   3   7  13       93.52      119.08     13.11 o 
   4   7  13       50.83       73.04      9.18 o 
   5   7  13      120.14      136.52     11.33 o 
   6   7  13       11.45        9.95     13.19 o 
  -7   8  13        1.92        6.19      8.09 o 
  -6   8  13       49.33       70.81     16.27 o 
  -5   8  13      109.74      142.29     15.65 o 
  -4   8  13       85.15       88.35     13.63 o 
  -1   8  13       99.49      119.23     12.38 o 
   0   8  13       21.51       14.33      7.85 o 
   1   8  13      183.58      224.22     16.89 o 
   2   8  13       50.41       47.10     11.50 o 
   3   8  13       29.10       23.37     10.57 o 
   4   8  13      147.03      139.70     14.98 o 
  -1   9  13       93.03      125.09     16.12 o 
   0   9  13       94.31       96.12     14.56 o 
 -13   0  14      271.02      245.98     24.04 o 
 -12   0  14       50.64       41.98      6.73 o 
 -11   0  14        3.42       -0.26      5.00 o 
 -10   0  14       11.70        6.71      6.68 o 
  -9   0  14      854.81      863.45     26.27 o 
  -8   0  14        9.69        6.78      5.83 o 
  -7   0  14     1743.49     1683.60     36.93 o 
  -6   0  14      432.03      393.81     15.70 o 
  -5   0  14     1449.05     1545.85     33.35 o 
  -4   0  14     2095.54     1963.61     39.03 o 
  -3   0  14       45.37       31.38      4.87 o 
  -2   0  14      807.27      777.12     26.74 o 
  -1   0  14      351.29      331.33     16.43 o 
   0   0  14      432.27      464.35     19.12 o 
   1   0  14      788.09      745.96     19.16 o 
   2   0  14       64.23       59.16      6.36 o 
   3   0  14        2.01        0.52      4.40 o 
   4   0  14     1043.65     1012.77     25.15 o 
   5   0  14      417.01      408.31     15.08 o 
   6   0  14     1755.03     1768.38     39.22 o 
   7   0  14      381.30      413.18     16.60 o 
   8   0  14      754.49      796.86     24.13 o 
   9   0  14        2.56        6.84     11.40 o 
  10   0  14      237.47      214.32     22.59 o 
 -13   1  14       22.03       13.16      7.04 o 
 -12   1  14      194.85      200.27      9.61 o 
 -11   1  14       22.35       13.03      3.98 o 
 -10   1  14      175.26      189.23      7.41 o 
  -9   1  14      146.96      144.44      7.48 o 
  -8   1  14     1171.62     1145.82     20.38 o 
  -7   1  14       40.38       38.44      4.78 o 
  -6   1  14     1971.08     1888.83     35.46 o 
  -5   1  14      663.86      706.90     18.22 o 
  -4   1  14      379.20      364.88     11.20 o 
  -3   1  14     1126.43     1143.41     27.49 o 
  -2   1  14      221.56      245.29      9.93 o 
  -1   1  14      372.49      364.60     16.45 o 
   0   1  14      189.28      163.71      8.30 o 
   1   1  14     1575.90     1537.10     22.81 o 
   2   1  14      121.35      129.89      5.81 o 
   3   1  14     1943.55     1915.95     27.94 o 
   4   1  14       94.58       97.60      9.09 o 
   5   1  14     1449.11     1440.22     23.34 o 
   6   1  14      385.09      396.15     22.39 o 
   7   1  14      175.81      168.81      9.69 o 
   8   1  14      152.61      172.63     10.23 o 
   9   1  14       74.06       66.20      7.76 o 
  10   1  14      117.33      113.27     13.50 o 
 -13   2  14      242.29      245.49     27.52 o 
 -12   2  14        0.77        2.15      5.21 o 
 -11   2  14        2.59        2.20      5.04 o 
 -10   2  14       64.07       74.43      5.68 o 
  -9   2  14      294.58      293.84      8.73 o 
  -8   2  14        0.24        2.67      5.18 o 
  -7   2  14     1047.58     1031.32     27.94 o 
  -6   2  14      759.84      749.85     14.85 o 
  -5   2  14     1613.27     1598.83     27.66 o 
  -4   2  14     1771.29     1698.49     38.98 o 
  -3   2  14      129.40      116.39      7.82 o 
  -2   2  14      167.59      191.36      9.01 o 
  -1   2  14       94.90       81.27      6.46 o 
   0   2  14      649.01      649.29     16.74 o 
   1   2  14       68.90       62.54      5.12 o 
   2   2  14      638.21      633.29     12.78 o 
   3   2  14      122.68      124.58      6.26 o 
   4   2  14     1788.28     1818.01     27.53 o 
   5   2  14        0.18       -0.98      3.55 o 
   6   2  14      644.04      629.20     17.15 o 
   7   2  14       51.79       47.25      7.31 o 
   8   2  14      106.21      111.63      9.54 o 
   9   2  14       65.42       78.29     14.95 o 
  10   2  14       55.49       37.76      9.44 o 
 -12   3  14      153.97      140.76     10.48 o 
 -11   3  14        3.63        5.37      5.32 o 
 -10   3  14       59.28       56.24      7.16 o 
  -9   3  14      102.46      104.07      8.09 o 
  -8   3  14      760.55      779.90     15.66 o 
  -7   3  14       43.55       57.99      6.15 o 
  -6   3  14      916.53      939.89     19.55 o 
  -5   3  14      239.73      275.40     12.59 o 
  -4   3  14      159.94      194.12      8.23 o 
  -3   3  14     1127.66     1163.13     33.35 o 
  -2   3  14       21.33       26.49      8.52 o 
  -1   3  14      684.42      643.09     17.09 o 
   0   3  14      478.81      495.73     14.67 o 
   1   3  14     1504.76     1503.41     26.19 o 
   2   3  14      288.23      284.86      9.69 o 
   3   3  14     1188.75     1200.91     22.71 o 
   4   3  14       86.77       85.69      9.01 o 
   5   3  14      646.19      649.76     17.38 o 
   6   3  14       77.22       85.93      7.71 o 
   7   3  14       76.27       85.87      8.14 o 
   8   3  14      125.60      122.11      9.32 o 
   9   3  14        5.00       -1.58      5.71 o 
 -12   4  14       20.59       29.80     14.33 o 
 -11   4  14      118.31      122.23     11.24 o 
 -10   4  14       59.31       45.39      6.94 o 
  -9   4  14      396.78      434.59     20.12 o 
  -8   4  14       95.60       89.65      8.73 o 
  -7   4  14      464.04      495.84     12.13 o 
  -6   4  14      238.60      250.83     10.09 o 
  -5   4  14      343.32      368.68     14.62 o 
  -4   4  14     1200.54     1186.24     26.46 o 
  -3   4  14      126.43      135.32     12.59 o 
  -2   4  14      332.77      290.45     11.50 o 
  -1   4  14      313.83      319.65     11.88 o 
   0   4  14      367.70      360.41     18.14 o 
   1   4  14      142.54      142.65     12.10 o 
   2   4  14      214.36      202.47     12.76 o 
   3   4  14       43.82       44.44      7.09 o 
   4   4  14      645.23      683.33     20.94 o 
   5   4  14       92.63      104.82      9.57 o 
   6   4  14      283.96      283.66     15.13 o 
   7   4  14       82.94       86.47     12.36 o 
   8   4  14      295.78      298.04     16.05 o 
   9   4  14       52.60       69.66     12.80 o 
 -11   5  14        4.78       12.07      8.14 o 
 -10   5  14      128.82      128.51     11.40 o 
  -9   5  14        2.10       11.09      7.12 o 
  -8   5  14      485.48      504.17     15.55 o 
  -7   5  14       18.46       20.23      5.92 o 
  -6   5  14      641.47      713.27     18.19 o 
  -5   5  14      101.27       93.63      6.22 o 
  -4   5  14      200.48      190.99     10.46 o 
  -3   5  14      224.64      228.90     10.75 o 
  -2   5  14       39.32       38.75     11.84 o 
  -1   5  14      117.66      121.95      8.39 o 
   0   5  14      255.99      260.54     11.40 o 
   1   5  14      501.97      539.29     13.99 o 
   2   5  14       14.18        3.46      5.55 o 
   3   5  14      300.14      315.54     14.48 o 
   4   5  14       10.57        2.16      8.01 o 
   5   5  14      416.37      461.24     35.29 o 
   6   5  14      160.04      187.49     12.61 o 
   7   5  14      250.78      259.33     15.00 o 
   8   5  14       17.05       15.31      8.59 o 
 -10   6  14        3.08        9.74      8.25 o 
  -9   6  14      129.90      160.25     12.75 o 
  -8   6  14       39.34       35.91      8.39 o 
  -7   6  14      528.85      578.38     17.02 o 
  -6   6  14       80.11       78.87      7.64 o 
  -5   6  14      429.48      414.15     18.08 o 
  -4   6  14       74.98       78.05      6.77 o 
  -3   6  14      137.66      143.63      8.06 o 
  -2   6  14       31.18       48.81     10.35 o 
  -1   6  14       31.33       29.31      6.25 o 
   0   6  14       62.28       74.20     10.47 o 
   1   6  14        7.80        4.26      5.94 o 
   2   6  14      363.04      408.03     18.21 o 
   3   6  14       14.65       15.78      7.00 o 
   4   6  14      464.40      509.59     25.37 o 
   5   6  14        7.50        4.18      6.82 o 
   6   6  14      185.92      185.05     12.89 o 
   7   6  14        6.12       -1.08      7.63 o 
  -8   7  14       31.22       32.72      9.20 o 
  -7   7  14       30.91       43.09      9.16 o 
  -6   7  14      124.10      115.50     16.22 o 
  -5   7  14      158.42      165.90     20.57 o 
  -4   7  14      120.59      114.11     10.25 o 
  -3   7  14       66.21       80.99      9.52 o 
  -2   7  14       71.31       81.74      7.24 o 
  -1   7  14       52.87       48.81     10.21 o 
   0   7  14       68.21       67.93     10.78 o 
   1   7  14      181.09      221.73     16.43 o 
   2   7  14       17.90       42.70     10.83 o 
   3   7  14      189.79      206.82     28.76 o 
   4   7  14        1.73       -3.82      7.07 o 
   5   7  14       81.01       68.24     10.09 o 
  -6   8  14        0.61        3.68     10.78 o 
  -5   8  14       21.13       29.90     11.45 o 
  -4   8  14       86.43       91.10     14.72 o 
  -1   8  14       54.64       96.43     12.80 o 
   0   8  14      159.51      172.30     15.34 o 
   1   8  14       83.03       74.10     12.54 o 
   2   8  14      167.07      164.47     15.23 o 
   3   8  14       37.67       34.63      9.06 o 
 -12   1  15       31.20       29.30      6.24 o 
 -11   1  15       80.97       89.81      6.38 o 
 -10   1  15        0.16       -1.60      4.08 o 
  -9   1  15       51.12       44.22      7.12 o 
  -8   1  15       40.33       36.07      5.09 o 
  -7   1  15        8.70       10.01      4.13 o 
  -6   1  15      156.14      146.47      6.75 o 
  -5   1  15      124.96      122.29      6.03 o 
  -4   1  15       38.82       40.09      6.05 o 
  -3   1  15      360.00      362.86     12.73 o 
  -2   1  15      312.56      275.99     11.25 o 
  -1   1  15      228.00      244.60     10.41 o 
   0   1  15      449.58      444.80     13.76 o 
   1   1  15      179.23      171.43     10.00 o 
   2   1  15      330.14      341.15      9.96 o 
   3   1  15      180.18      170.36      7.00 o 
   4   1  15       67.69       64.59      5.19 o 
   5   1  15       34.23       51.86      9.59 o 
   6   1  15      114.37      125.49      7.16 o 
   7   1  15       27.99       28.44      6.27 o 
   8   1  15       20.95       15.84      6.69 o 
   9   1  15       64.40       57.78      7.96 o 
 -12   2  15       40.55       35.89      6.37 o 
 -11   2  15       60.05       49.88      8.26 o 
 -10   2  15       66.01       56.97      5.41 o 
  -9   2  15       11.16       11.22      5.51 o 
  -8   2  15        0.08       -4.08      5.19 o 
  -7   2  15       38.84       36.04      4.88 o 
  -6   2  15       10.02       11.76      5.73 o 
  -5   2  15       47.80       47.33      5.45 o 
  -4   2  15       23.33       16.84      5.26 o 
  -3   2  15       59.62       49.20      5.99 o 
  -2   2  15       51.85       39.58      5.59 o 
  -1   2  15       35.87       34.81      5.53 o 
   0   2  15        8.95       12.81      4.73 o 
   1   2  15      143.17      111.11      8.96 o 
   2   2  15      122.19      129.70      6.25 o 
   3   2  15        5.85        5.90      3.74 o 
   4   2  15        5.59        5.56      4.01 o 
   5   2  15       30.04       31.60      4.90 o 
   6   2  15        3.51        5.74      5.09 o 
   7   2  15       55.98       53.29      7.54 o 
   8   2  15        1.06        2.67      5.65 o 
   9   2  15        0.60        4.11      6.28 o 
 -12   3  15        0.58        0.91      7.25 o 
 -11   3  15        0.42       -2.00      5.66 o 
 -10   3  15       87.72       89.47      7.95 o 
  -9   3  15       49.65       60.42      7.10 o 
  -8   3  15      247.78      253.60     12.83 o 
  -7   3  15       15.31       16.67      5.07 o 
  -6   3  15       85.66       88.59      6.83 o 
  -5   3  15       73.17       86.15      6.46 o 
  -4   3  15       20.69       16.65      5.43 o 
  -3   3  15       42.23       58.01      6.41 o 
  -2   3  15       12.85        3.73      4.52 o 
  -1   3  15        0.52        1.87      6.06 o 
   0   3  15       22.01       30.48      5.33 o 
   1   3  15       56.96       50.47      8.78 o 
   2   3  15       59.22       60.56      9.02 o 
   3   3  15      306.17      341.58     11.30 o 
   4   3  15       37.66       46.47      6.28 o 
   5   3  15      143.48      136.92      9.01 o 
   6   3  15       76.75       88.00      8.06 o 
   7   3  15        8.13        2.73      6.07 o 
   8   3  15       16.98        7.67      6.32 o 
   9   3  15        2.98       -1.30      9.40 o 
 -11   4  15       42.67       51.16      9.64 o 
 -10   4  15       32.37       34.37      8.97 o 
  -9   4  15      134.50      131.19      9.03 o 
  -8   4  15       50.43       40.19      6.69 o 
  -7   4  15      328.81      283.64      9.86 o 
  -6   4  15        0.62       -0.77      4.50 o 
  -5   4  15      322.80      287.64     12.50 o 
  -4   4  15      423.27      395.56     13.99 o 
  -3   4  15       93.21       84.18      7.50 o 
  -2   4  15        2.84        3.13      4.98 o 
  -1   4  15       28.82       30.12      5.70 o 
   0   4  15       15.26       20.44      5.62 o 
   1   4  15        0.47       -2.10      4.83 o 
   2   4  15      432.63      437.45     12.96 o 
   3   4  15        6.51       14.40      6.09 o 
   4   4  15      326.40      307.85     19.77 o 
   5   4  15       36.88       25.59      7.46 o 
   6   4  15       76.18       59.53      8.90 o 
   7   4  15       54.66       44.67      8.92 o 
   8   4  15        5.00        1.21      7.95 o 
 -10   5  15       51.77       47.85      9.49 o 
  -9   5  15        2.38        7.54      5.98 o 
  -8   5  15       12.66        1.26      5.52 o 
  -7   5  15       15.83       18.83      6.05 o 
  -6   5  15        3.91       -0.94      5.23 o 
  -5   5  15       47.14       58.78      9.67 o 
  -4   5  15      182.30      183.69     15.80 o 
  -3   5  15       90.05      102.42      8.16 o 
  -2   5  15      316.59      325.93     12.86 o 
  -1   5  15       14.27       18.59      5.77 o 
   0   5  15      307.88      346.07     13.44 o 
   1   5  15        7.60       -3.63      6.79 o 
   2   5  15      115.27      139.27     24.28 o 
   3   5  15        0.51       -2.21      6.06 o 
   4   5  15        0.35       -0.38      6.47 o 
   5   5  15       22.77       18.54      7.74 o 
   6   5  15       15.48       20.42      8.18 o 
   7   5  15      123.85      146.45     24.59 o 
  -9   6  15       41.72       28.18      9.72 o 
  -8   6  15       23.16       31.42      6.98 o 
  -7   6  15        0.65       -5.22      5.22 o 
  -6   6  15       37.42       42.84     14.41 o 
  -5   6  15        1.16        2.32      7.27 o 
  -4   6  15       19.59       20.60      5.64 o 
  -3   6  15      226.39      246.34     10.64 o 
  -2   6  15      228.97      226.10     11.63 o 
  -1   6  15      451.79      474.44     16.26 o 
   0   6  15       15.36       13.89      8.50 o 
   1   6  15      265.93      255.67     17.15 o 
   2   6  15       13.89       13.09      6.85 o 
   3   6  15        1.83        1.13      7.54 o 
   4   6  15       29.28       23.15      8.01 o 
   5   6  15        4.49        5.57      7.73 o 
   6   6  15       12.29        9.03      7.75 o 
  -7   7  15        4.21        3.16     10.47 o 
  -6   7  15       15.14       23.16     11.61 o 
  -5   7  15        6.41        3.21      7.36 o 
  -4   7  15       29.50       47.58     16.74 o 
  -3   7  15        2.04       -4.32      6.98 o 
  -2   7  15       47.81       19.79      9.64 o 
  -1   7  15       49.11       32.65      9.85 o 
   0   7  15      112.49      119.34     13.06 o 
   1   7  15      125.13      163.69     15.34 o 
   2   7  15      211.40      202.33     19.46 o 
   3   7  15       42.50       56.61      9.64 o 
   4   7  15       13.83       21.41     13.16 o 
  -4   8  15       97.25      123.90     15.96 o 
  -1   8  15        3.19       -1.71      8.65 o 
   0   8  15       47.43       58.40     11.35 o 
   1   8  15        3.51       -9.59      9.59 o 
 -12   0  16      234.84      235.26     17.20 o 
 -11   0  16       35.54       34.23      6.76 o 
 -10   0  16      312.64      357.38     16.92 o 
  -9   0  16       30.07       25.08      7.14 o 
  -8   0  16      103.53      115.18      9.83 o 
  -7   0  16        7.70        6.33      5.90 o 
  -6   0  16      794.74      826.71     22.85 o 
  -5   0  16      803.41      763.25     21.15 o 
  -4   0  16      722.53      752.25     28.45 o 
  -3   0  16     1489.99     1437.91     43.11 o 
  -2   0  16      106.03      126.23     11.50 o 
  -1   0  16      744.31      742.40     27.00 o 
   0   0  16       17.83        4.09      6.17 o 
   1   0  16       90.08       80.73      9.95 o 
   2   0  16      130.43      105.24     10.83 o 
   3   0  16     1146.09     1060.17     26.52 o 
   4   0  16      108.45      103.06      8.86 o 
   5   0  16      438.84      484.03     17.87 o 
   6   0  16      415.16      448.45     17.55 o 
   7   0  16      276.89      257.92     13.93 o 
   8   0  16      273.79      254.58     24.15 o 
 -12   1  16       17.46       18.66      6.14 o 
 -11   1  16       41.99       42.13      5.52 o 
 -10   1  16       98.34       82.42      7.14 o 
  -9   1  16       28.61       30.42      5.54 o 
  -8   1  16        1.14       -4.12      4.12 o 
  -7   1  16      837.15      852.20     16.98 o 
  -6   1  16       78.46       57.64      5.29 o 
  -5   1  16      707.47      720.06     16.27 o 
  -4   1  16     1097.23      992.75     23.69 o 
  -3   1  16      362.83      382.70     13.62 o 
  -2   1  16     1288.35     1245.70     27.24 o 
  -1   1  16        7.52       15.14      4.93 o 
   0   1  16      218.44      224.04     10.24 o 
   1   1  16      111.36       73.58     10.62 o 
   2   1  16      191.74      181.22     15.91 o 
   3   1  16       15.77       15.76      4.12 o 
   4   1  16      652.99      659.75     17.36 o 
   5   1  16      318.39      306.71     10.14 o 
   6   1  16      471.36      488.09     13.15 o 
   7   1  16      132.59      148.59      9.79 o 
   8   1  16      190.08      179.74     11.20 o 
 -12   2  16      104.44      121.98      8.86 o 
 -11   2  16       16.62       12.64      7.23 o 
 -10   2  16      137.06      135.26      8.17 o 
  -9   2  16        6.35        0.65      4.54 o 
  -8   2  16      131.43      153.22      9.22 o 
  -7   2  16        7.23        4.76      4.16 o 
  -6   2  16     1058.91     1036.67     23.72 o 
  -5   2  16      386.95      411.15     14.41 o 
  -4   2  16      447.83      445.48     15.02 o 
  -3   2  16      702.15      752.73     25.75 o 
  -2   2  16        3.12        9.31      4.80 o 
  -1   2  16      783.86      797.09     46.33 o 
   0   2  16       25.57       25.58      5.48 o 
   1   2  16      398.29      389.69     17.44 o 
   2   2  16       48.78       45.16      8.29 o 
   3   2  16     1803.29     1739.67     27.01 o 
   4   2  16        5.92        4.03      4.00 o 
   5   2  16      690.89      711.24     15.66 o 
   6   2  16       11.85        8.51      5.69 o 
   7   2  16       38.48       27.78     11.70 o 
   8   2  16       58.57       54.69      8.17 o 
 -11   3  16      103.23      105.88      9.33 o 
 -10   3  16       11.78        6.27      5.75 o 
  -9   3  16       34.98       33.64      9.68 o 
  -8   3  16        4.29        5.31      5.89 o 
  -7   3  16      427.75      417.49     17.55 o 
  -6   3  16       59.28       56.19      7.44 o 
  -5   3  16      502.59      497.53     43.66 o 
  -4   3  16      531.69      495.52     19.79 o 
  -3   3  16      241.04      247.55     11.66 o 
  -2   3  16      745.83      766.48     20.08 o 
  -1   3  16      129.71      119.31      8.26 o 
   0   3  16      322.53      323.98     12.88 o 
   1   3  16       16.91       19.28      5.49 o 
   2   3  16      746.89      715.68     19.71 o 
   3   3  16       67.05       70.83      6.40 o 
   4   3  16      531.77      488.47     15.24 o 
   5   3  16        0.90        2.54      6.36 o 
   6   3  16      198.51      175.84     17.09 o 
   7   3  16       49.05       59.19      8.11 o 
   8   3  16       27.26       30.88      7.55 o 
 -10   4  16      189.67      193.69     11.09 o 
  -9   4  16        2.92        2.51      5.64 o 
  -8   4  16      192.51      207.38     10.84 o 
  -7   4  16       24.85       28.14      5.91 o 
  -6   4  16      437.72      472.75     16.53 o 
  -5   4  16      101.96      124.09     11.92 o 
  -4   4  16       57.80       67.78      8.55 o 
  -3   4  16      545.85      517.64     23.37 o 
  -2   4  16       10.78       25.35      5.95 o 
  -1   4  16      951.42      933.54     23.17 o 
   0   4  16       25.05       16.85      8.96 o 
   1   4  16      161.96      169.59      9.78 o 
   2   4  16      134.87      122.31     10.80 o 
   3   4  16      351.30      342.34     20.70 o 
   4   4  16       12.25       19.71      7.01 o 
   5   4  16      199.70      209.48     13.06 o 
   6   4  16      119.04      130.64     11.95 o 
   7   4  16      144.95      146.10     12.68 o 
  -9   5  16       37.45       39.44      7.37 o 
  -8   5  16        1.02       -1.12      5.85 o 
  -7   5  16      152.29      164.90     12.23 o 
  -6   5  16       51.72       56.55      8.77 o 
  -5   5  16      319.85      377.47     31.19 o 
  -4   5  16      439.49      468.60     16.36 o 
  -3   5  16      277.90      294.55     42.34 o 
  -2   5  16      308.85      297.06     12.80 o 
  -1   5  16       66.95       67.67      7.60 o 
   0   5  16       46.67       57.56      7.37 o 
   1   5  16        2.72       -0.10      7.72 o 
   2   5  16       49.70       56.64     10.62 o 
   3   5  16       25.24       40.35      8.05 o 
   4   5  16      160.14      175.78     14.90 o 
   5   5  16       68.58       71.80      9.98 o 
   6   5  16      306.85      326.03     27.96 o 
  -8   6  16       24.14       32.82      7.55 o 
  -7   6  16       57.48       52.11      9.23 o 
  -6   6  16      209.12      242.21     14.11 o 
  -5   6  16      131.30      144.47     12.16 o 
  -4   6  16      269.50      288.57     12.96 o 
  -3   6  16       95.18       86.68      8.50 o 
  -2   6  16       83.77       77.94      8.75 o 
  -1   6  16      116.74      117.28      9.66 o 
   0   6  16        0.73        2.12      9.07 o 
   1   6  16       55.67       83.01     12.02 o 
   2   6  16        3.65        7.62      9.64 o 
   3   6  16      168.87      173.45     12.32 o 
   4   6  16       11.40       16.78      7.96 o 
  -6   7  16       20.14       15.72      8.33 o 
  -5   7  16      109.68      106.29     14.82 o 
  -4   7  16       57.88       68.21     10.42 o 
  -3   7  16       51.64       48.84      9.63 o 
  -2   7  16       83.99       84.57     12.38 o 
  -1   7  16        8.15        8.86      9.79 o 
   0   7  16      116.07      133.02     14.77 o 
   1   7  16        3.44       -0.57      8.91 o 
   2   7  16      141.64      178.26     16.89 o 
 -11   1  17       48.13       49.68      9.26 o 
 -10   1  17      131.03      150.57     12.63 o 
  -9   1  17        4.62        4.31      4.90 o 
  -8   1  17      137.20      129.78      9.74 o 
  -7   1  17       85.14       98.05      6.88 o 
  -6   1  17       69.63       76.75      6.70 o 
  -5   1  17      102.56      101.27     16.27 o 
  -4   1  17      264.19      281.23     12.47 o 
  -3   1  17        1.72        5.40      5.38 o 
  -2   1  17      114.23      114.58      8.23 o 
  -1   1  17      187.73      178.36      9.76 o 
   0   1  17       30.58       34.91      5.84 o 
   1   1  17      189.85      198.19     15.62 o 
   2   1  17       32.10       26.13     11.04 o 
   3   1  17       50.86       58.72      8.86 o 
   4   1  17       15.28       13.55      4.48 o 
   5   1  17       57.43       49.28      5.76 o 
   6   1  17       30.25       38.77      5.82 o 
   7   1  17       16.61       10.01      6.50 o 
 -11   2  17        7.52        0.78      5.34 o 
 -10   2  17        4.98        4.76      5.11 o 
  -9   2  17       57.42       52.22      6.77 o 
  -8   2  17       24.07       23.15      5.84 o 
  -7   2  17        9.58        3.18      7.23 o 
  -6   2  17        0.20       -5.47      5.47 o 
  -5   2  17       18.48       20.92      6.10 o 
  -4   2  17       23.00        4.69      5.55 o 
  -3   2  17      191.52      151.55      9.48 o 
  -2   2  17        2.77       -1.09      5.02 o 
  -1   2  17        3.33       10.00      5.20 o 
   0   2  17      345.27      350.18     19.95 o 
   1   2  17       30.67       31.20      6.21 o 
   2   2  17       14.14       11.47      5.60 o 
   3   2  17        1.54       -3.94      5.11 o 
   4   2  17        2.09        1.45      4.19 o 
   5   2  17        7.58       11.06      6.87 o 
   6   2  17        1.26        2.21      5.73 o 
   7   2  17        4.79       -0.52      9.49 o 
 -10   3  17        9.37        6.62      6.41 o 
  -9   3  17      109.62      116.53      9.15 o 
  -8   3  17        5.93       14.40      5.55 o 
  -7   3  17      403.70      408.05     15.67 o 
  -6   3  17       12.41        3.49      5.97 o 
  -5   3  17      228.84      240.86     11.93 o 
  -4   3  17       34.81       43.31      7.12 o 
  -3   3  17       26.40       35.79      6.58 o 
  -2   3  17      201.67      207.51     25.94 o 
  -1   3  17       21.29       34.89      6.58 o 
   0   3  17       81.82       76.13      7.49 o 
   1   3  17        1.37       -1.72      5.18 o 
   2   3  17      204.84      205.83     10.86 o 
   3   3  17        5.27       -0.86      5.29 o 
   4   3  17      248.41      237.11     13.55 o 
   5   3  17        0.17        3.90      5.61 o 
   6   3  17        5.25       10.92      6.55 o 
   7   3  17       26.69       29.90      7.59 o 
  -9   4  17        0.00       -3.37      5.81 o 
  -8   4  17      130.78      123.87     10.95 o 
  -7   4  17       41.32       37.09      7.32 o 
  -6   4  17      381.88      352.79     23.01 o 
  -5   4  17       23.41       23.51      6.82 o 
  -4   4  17       47.86       31.22      6.97 o 
  -3   4  17       39.99       44.96      9.72 o 
  -2   4  17       13.76       27.28      9.41 o 
  -1   4  17      130.25      114.54      9.79 o 
   0   4  17        2.91        5.71      5.71 o 
   1   4  17       72.68       71.98      7.54 o 
   2   4  17        0.13        7.31      8.24 o 
   3   4  17      249.98      264.17     18.08 o 
   4   4  17        6.63       13.82      7.01 o 
   5   4  17       64.38       60.21      9.47 o 
   6   4  17        1.05       -2.33      7.31 o 
  -8   5  17       13.62       22.68     12.90 o 
  -7   5  17       30.42       21.12      8.03 o 
  -6   5  17       38.34       45.89      6.99 o 
  -5   5  17       20.10        7.83      6.58 o 
  -4   5  17      243.93      288.50     13.97 o 
  -3   5  17        0.75        5.49      6.38 o 
  -2   5  17        4.95        7.60      6.06 o 
  -1   5  17      297.27      327.85     14.05 o 
   0   5  17       17.88       18.12      6.58 o 
   1   5  17      236.43      267.64     17.83 o 
   2   5  17        5.89       -1.92      8.50 o 
   3   5  17       11.66       12.85      9.48 o 
   4   5  17       25.41       17.64      8.08 o 
   5   5  17       23.68       22.96      8.17 o 
  -7   6  17        2.42       -7.27      7.27 o 
  -6   6  17       32.36       34.80     13.86 o 
  -5   6  17      129.26      141.59     23.19 o 
  -4   6  17        2.65        7.78      5.91 o 
  -3   6  17       80.20       91.30     12.85 o 
  -2   6  17       86.62       92.29      9.24 o 
  -1   6  17       16.46       21.56     10.05 o 
   0   6  17      266.44      245.00     17.72 o 
   1   6  17       40.05       50.68     11.30 o 
   2   6  17      125.47      117.78     14.04 o 
   3   6  17        6.85        7.25      9.59 o 
  -3   7  17        1.68       -3.77      7.70 o 
  -2   7  17        3.18       11.92      9.74 o 
  -1   7  17       23.89       38.45     11.56 o 
 -10   0  18      169.90      157.30     17.77 o 
  -9   0  18       12.85        9.46      7.56 o 
  -8   0  18      154.23      179.88     12.29 o 
  -7   0  18       42.82       46.79     10.57 o 
  -6   0  18        5.91        2.02      7.88 o 
  -5   0  18      240.27      228.73     17.00 o 
  -4   0  18      599.29      509.95     24.41 o 
  -3   0  18      174.50      148.25     13.47 o 
  -2   0  18     1163.09     1059.27     36.22 o 
  -1   0  18      186.82      178.72     14.20 o 
   0   0  18      298.89      314.38     18.19 o 
   1   0  18       25.94       20.21      8.60 o 
   2   0  18      129.94      124.57     12.54 o 
   3   0  18       81.08       96.33     11.66 o 
   4   0  18       19.79       22.80      8.96 o 
   5   0  18      208.69      201.20     23.19 o 
   6   0  18      166.35      154.52     18.14 o 
 -10   1  18      202.92      221.02     14.47 o 
  -9   1  18       34.03       28.68      5.81 o 
  -8   1  18       57.84       65.46      7.89 o 
  -7   1  18       19.48       26.29      7.31 o 
  -6   1  18       63.22       70.77      8.15 o 
  -5   1  18      239.53      212.90     11.47 o 
  -4   1  18      477.92      447.56     15.70 o 
  -3   1  18      800.67      780.04     21.47 o 
  -2   1  18       10.51        7.96      5.49 o 
  -1   1  18      573.54      608.63     18.81 o 
   0   1  18       20.26       22.81     11.89 o 
   1   1  18      561.28      570.39     27.08 o 
   2   1  18       27.77       35.27      6.77 o 
   3   1  18      199.47      183.65     20.86 o 
   4   1  18       51.33       67.01      8.02 o 
   5   1  18      186.76      195.74      8.99 o 
   6   1  18       93.24       96.15     13.89 o 
 -10   2  18      131.56      136.76      8.32 o 
  -9   2  18        7.14        7.43      6.13 o 
  -8   2  18      229.21      261.38     32.54 o 
  -7   2  18      111.82      108.98     13.06 o 
  -6   2  18        8.26        4.36      6.17 o 
  -5   2  18      604.73      605.96     26.74 o 
  -4   2  18      129.12      128.83      9.30 o 
  -3   2  18      103.49       86.39      8.15 o 
  -2   2  18      258.48      263.10     12.29 o 
  -1   2  18       17.18       12.13      5.82 o 
   0   2  18      415.10      421.34     21.45 o 
   1   2  18      135.78      147.69      9.73 o 
   2   2  18      710.32      752.41     21.31 o 
   3   2  18       19.76       23.97      6.39 o 
   4   2  18      342.03      331.82     21.12 o 
   5   2  18        0.48        1.25      5.69 o 
   6   2  18      152.09      153.85     10.32 o 
  -9   3  18       52.68       43.53      7.56 o 
  -8   3  18      150.71      149.17     12.26 o 
  -7   3  18        3.62        3.44      6.44 o 
  -6   3  18       84.94       77.31      8.48 o 
  -5   3  18       25.12       22.65      6.68 o 
  -4   3  18      216.75      214.97     11.69 o 
  -3   3  18      443.61      471.54     16.25 o 
  -2   3  18        7.55        4.94      5.51 o 
  -1   3  18      464.97      460.38     52.00 o 
   0   3  18        1.87        3.40      5.37 o 
   1   3  18      516.87      538.53     17.77 o 
   2   3  18       29.36       18.98      6.55 o 
   3   3  18      351.90      373.24     15.05 o 
   4   3  18        3.44        7.25      9.02 o 
   5   3  18      248.29      285.45     15.54 o 
  -8   4  18       24.45       22.90      8.87 o 
  -7   4  18        8.83        7.79      6.43 o 
  -6   4  18       26.49       29.84      7.28 o 
  -5   4  18      152.32      138.30     10.26 o 
  -4   4  18      283.88      286.99     13.64 o 
  -3   4  18      146.09      189.26     11.14 o 
  -2   4  18      419.78      398.94     15.34 o 
  -1   4  18       33.99       46.01      7.47 o 
   0   4  18      201.24      207.46     11.36 o 
   1   4  18        0.94        0.44      5.47 o 
   2   4  18      101.75       79.44     12.49 o 
   3   4  18        4.24        8.24      9.48 o 
   4   4  18       69.39       53.11     11.81 o 
  -7   5  18       20.55       24.21      9.10 o 
  -6   5  18       52.62       78.00      8.35 o 
  -5   5  18       41.72       45.18      8.12 o 
  -4   5  18      139.58      185.61     17.28 o 
  -3   5  18      321.58      326.72     14.78 o 
  -2   5  18       12.20       15.73      6.78 o 
  -1   5  18      235.13      239.09     34.20 o 
   0   5  18       35.92       41.65      7.76 o 
   1   5  18      120.12      120.63     13.78 o 
   2   5  18        0.12       -1.40      8.55 o 
   3   5  18        6.86       -0.73      8.91 o 
  -4   6  18       77.90       73.54      8.21 o 
  -3   6  18      130.02      122.84     10.46 o 
  -2   6  18      148.93      150.02     11.12 o 
  -1   6  18        5.68        0.05      9.59 o 
   0   6  18       42.86       30.21     10.83 o 
  -9   1  19       49.55       62.14      9.05 o 
  -8   1  19        1.17        5.00      7.13 o 
  -7   1  19       20.87       26.46      7.48 o 
  -6   1  19       20.42       23.24      7.24 o 
  -5   1  19       32.51       43.47      7.48 o 
  -4   1  19       46.48       56.30     20.36 o 
  -3   1  19       56.65       55.05      7.71 o 
  -2   1  19       48.66       44.57     15.75 o 
  -1   1  19       74.44       79.42      8.94 o 
   0   1  19       54.50       57.18      9.98 o 
   1   1  19       12.78       10.83      6.09 o 
   2   1  19       26.57       32.50      6.79 o 
   3   1  19        0.43       -0.90      5.87 o 
   4   1  19        2.61        0.15      5.81 o 
   5   1  19        0.14       -4.08     10.23 o 
  -9   2  19       27.25       41.11      8.89 o 
  -8   2  19        4.79        2.92      6.88 o 
  -7   2  19       35.37       41.98      7.81 o 
  -6   2  19        0.10       -1.19      6.41 o 
  -5   2  19        0.09       -3.63      5.59 o 
  -4   2  19        4.94       -3.39      5.61 o 
  -3   2  19        6.34       11.84      6.12 o 
  -2   2  19       14.56       21.52      6.50 o 
  -1   2  19        8.51        9.87      6.01 o 
   0   2  19       53.06       48.85      7.34 o 
   1   2  19       51.82       50.84      7.56 o 
   2   2  19       73.86       74.25      8.63 o 
   3   2  19        7.72       17.55      6.86 o 
   4   2  19        5.69        5.44      6.31 o 
  -8   3  19       29.49       41.26      8.68 o 
  -7   3  19       12.95       17.25      7.22 o 
  -6   3  19      128.77      139.11     11.66 o 
  -5   3  19       20.63       17.41      7.15 o 
  -4   3  19       32.19       34.78      7.65 o 
  -3   3  19       26.44       21.49     13.99 o 
  -2   3  19       33.10       25.23      6.86 o 
  -1   3  19        1.46        2.78      5.74 o 
   0   3  19        7.30       10.98      6.54 o 
   1   3  19        1.07       -2.82      5.90 o 
   2   3  19        7.56       15.11      6.74 o 
   3   3  19      151.84      141.31     14.92 o 
   4   3  19        0.17        5.29      9.69 o 
  -7   4  19      267.34      245.50     29.67 o 
  -6   4  19       19.39       14.92      7.24 o 
  -5   4  19       25.74       11.31      6.92 o 
  -4   4  19        2.31        0.36      6.58 o 
  -3   4  19       13.80       10.70      6.87 o 
  -2   4  19        1.20       -4.98      6.02 o 
  -1   4  19        0.15       11.91      6.40 o 
   0   4  19       10.37       14.66      6.66 o 
   1   4  19        6.38        4.69      6.04 o 
   2   4  19       31.87       26.95     10.36 o 
   3   4  19        0.05       -3.63      8.60 o 
  -5   5  19      110.67      106.20     10.33 o 
  -4   5  19       50.12       59.02      8.79 o 
  -3   5  19       39.40       49.85      8.39 o 
  -2   5  19       66.34       86.68     11.92 o 
  -1   5  19        7.71       17.07      7.47 o 
   0   5  19       84.15       96.54     13.42 o 
   1   5  19        0.76        9.69     10.21 o 
  -8   0  20       45.73       81.61     13.63 o 
  -7   0  20       39.07       63.48     12.49 o 
  -6   0  20        0.75        9.90      9.33 o 
  -5   0  20      186.82      211.68     17.72 o 
  -4   0  20        1.32       -8.29      8.29 o 
  -3   0  20      286.24      282.57     19.17 o 
  -2   0  20      159.63      171.83     15.96 o 
  -1   0  20      922.61      906.36     34.67 o 
   0   0  20        0.00        3.63      8.29 o 
   1   0  20      400.76      400.92     22.18 o 
   2   0  20        0.73       10.36      9.48 o 
   3   0  20        4.91        9.28      8.86 o 
  -8   1  20      215.73      220.76     25.16 o 
  -7   1  20        0.76       12.45      7.30 o 
  -6   1  20      191.13      210.56     12.61 o 
  -5   1  20       22.23       20.30      6.90 o 
  -4   1  20       53.01       47.11      7.80 o 
  -3   1  20      117.42      102.91      9.28 o 
  -2   1  20      285.85      261.66     13.23 o 
  -1   1  20      114.41      109.31      9.56 o 
   0   1  20      359.65      346.22     14.92 o 
   1   1  20       71.44       78.79     10.23 o 
   2   1  20       76.87       85.95      8.82 o 
   3   1  20      109.34      128.06     10.28 o 
  -7   2  20       42.32       39.55     11.81 o 
  -6   2  20       46.53       31.37      7.90 o 
  -5   2  20       52.92       50.60     13.37 o 
  -4   2  20       15.31       11.97      6.52 o 
  -3   2  20       50.06       65.68      8.48 o 
  -2   2  20       37.47       36.99     12.64 o 
  -1   2  20      422.22      427.03     16.63 o 
   0   2  20      112.78      106.10      9.41 o 
   1   2  20      476.90      511.03     18.36 o 
   2   2  20       98.01      102.68      9.78 o 
   3   2  20      211.61      229.24     13.21 o 
  -6   3  20      118.88      118.38     10.38 o 
  -5   3  20       66.39       56.96      8.77 o 
  -4   3  20        4.03        4.32      7.41 o 
  -3   3  20       64.17       64.85      8.36 o 
  -2   3  20       87.02      108.10     11.79 o 
  -1   3  20        0.26        2.90      6.16 o 
   0   3  20      278.32      312.73     19.15 o 
   1   3  20      107.82       81.41     11.24 o 
   2   3  20      204.39      223.93     12.81 o 
  -4   4  20        0.31        3.31      6.83 o 
  -3   4  20      124.40      125.65     10.86 o 
  -2   4  20       35.81       32.06      7.97 o 
  -1   4  20      372.78      393.04     16.45 o 
   0   4  20        0.10        0.02      6.25 o 
  -5   1  21        4.88        1.34      6.39 o 
  -4   1  21        6.66        1.48      6.52 o 
  -3   1  21        4.26        8.67     13.45 o 
  -2   1  21       35.00       41.50      7.91 o 
  -1   1  21        0.56       -0.27      6.69 o 
   0   1  21       31.73       36.88      7.62 o 
   1   1  21        4.13        7.09      8.08 o 
  -4   2  21       24.92       19.97      7.35 o 
  -3   2  21       69.57       60.64      8.50 o 
  -2   2  21        4.08       10.44      6.83 o 
  -1   2  21        0.83        6.83      8.34 o 
   0   2  21       21.41       14.78      7.19 o 
                                                 
